# Supplementary material for: Bis(6-meth­oxy-2-{[tris­(hydroxy­meth­yl)methyl-κO]imino­meth­yl}phenolato-κ2 N,O 1)nickel(II) dihydrate
Source: Acta Crystallogr Sect E Struct Rep Online. 2009 Jun 17;65(Pt 7):m779. doi: 10.1107/S1600536809022028 (PMC2969396; doi:10.1107/S1600536809022028)
Supplement: Supplementary file 1 [file e-65-0m779-sup1.cif]

##############################################################################
###                                                                        ###
###        Electronic paper (Acta Crystallographica Section E)             ###
###                                                                        ###
##############################################################################
#                                                                            #
# This CIF contains the data in a paper accepted for publication in Acta     #
# Crystallographica Section E. It conforms to the requirements of Notes      #
# for Authors for Section E, and has been peer reviewed under the auspices   #
# of the IUCr Commission on Journals.                                        #
#                                                                            #
# Full details of the Crystallographic Information File format               #
# are given in the paper "The Crystallographic Information File (CIF):       #
# a New Standard Archive File for Crystallography" by S. R. Hall, F. H.      #
# Allen and I. D. Brown [Acta Cryst. (1991), A47, 655-685].                  #
#                                                                            #
# The current version of the core CIF dictionary is obtainable from          #
# ftp://ftp.iucr.org/pub/cif_core.dic. The current version number is 2.4.    #
#                                                                            #
# Software is freely available for graphical display of the structure(s) in  #
# this CIF.  For information consult the CIF home page http://www.iucr.org/  #
# cif/home.html                                                              #
#                                                                            #
# This file may be used for bona fide research purposes within the           #
# scientific community so long as proper attribution is given to the journal # 
# article from which it was obtained.                                        #
#                                                                            #
##############################################################################
                                             
data_I
_audit_creation_method     SHELXL-97
_chemical_name_systematic
;
Bis(6-methoxy-2-{[tris(hydroxymethyl)methyl-
\k<i>O</i>]iminomethyl}phenolato-\k^2^<i>N</i>,<i>O</i>^1^)nickel(II)
dihydrate
;
_chemical_name_common     ?
_chemical_formula_moiety     'C24 H32 N2 Ni O10, 2(H2 O)'
_chemical_formula_sum     'C24 H36 N2 Ni O12'
_chemical_formula_iupac     '[Ni (C12 H16 N1 O5)2], 2H2 O'
_chemical_formula_weight     603.26
_chemical_melting_point     ?
_symmetry_cell_setting     monoclinic
_symmetry_space_group_name_H-M     'P 21/c'
_symmetry_space_group_name_Hall     '-P 2ybc'
loop_
    _symmetry_equiv_pos_as_xyz
    'x, y, z'
    '-x, y+1/2, -z+1/2'
    '-x, -y, -z'
    'x, -y-1/2, z-1/2'
_cell_length_a     12.0142(10)
_cell_length_b     10.9876(10)
_cell_length_c     20.324(2)
_cell_angle_alpha     90.00
_cell_angle_beta     97.5010(10)
_cell_angle_gamma     90.00
_cell_volume     2660.0(4)
_cell_formula_units_Z     4
_cell_measurement_reflns_used     4933
_cell_measurement_theta_min     2.02
_cell_measurement_theta_max     25.50
_cell_measurement_temperature     293(2)
_exptl_crystal_description     block
_exptl_crystal_colour     green
_exptl_crystal_size_max     0.44
_exptl_crystal_size_mid     0.29
_exptl_crystal_size_min     0.20
_exptl_crystal_density_diffrn     1.506
_exptl_crystal_density_meas     ?
_exptl_crystal_density_method     'not measured'
_exptl_crystal_F_000     1272
_exptl_absorpt_coefficient_mu     0.797
_exptl_absorpt_correction_type     'multi-scan'
_exptl_absorpt_process_details     '(SADABS; Sheldrick, 2003)'
_exptl_absorpt_correction_T_min     0.721
_exptl_absorpt_correction_T_max     0.857
_exptl_special_details
;
;
_diffrn_ambient_temperature     293(2)
_diffrn_radiation_type     MoK\a
_diffrn_radiation_wavelength     0.71073
_diffrn_radiation_source     'fine-focus sealed tube'
_diffrn_radiation_monochromator     graphite
_diffrn_measurement_device_type     'Bruker APEXII CCD'
_diffrn_measurement_method     '\f and \w'
_diffrn_reflns_number     13321
_diffrn_reflns_av_R_equivalents     0.0431
_diffrn_reflns_av_sigmaI/netI     0.0611
_diffrn_reflns_theta_min     2.02
_diffrn_reflns_theta_max     25.50
_diffrn_reflns_theta_full     25.50
_diffrn_measured_fraction_theta_max     0.997
_diffrn_measured_fraction_theta_full     0.997
_diffrn_reflns_limit_h_min     -14
_diffrn_reflns_limit_h_max     11
_diffrn_reflns_limit_k_min     -13
_diffrn_reflns_limit_k_max     13
_diffrn_reflns_limit_l_min     -24
_diffrn_reflns_limit_l_max     21
_diffrn_standards_number     0
_diffrn_standards_interval_count     .
_diffrn_standards_interval_time     .
_diffrn_standards_decay_%     ?
_refine_special_details
;
Refinement of <i>F</i>^2^ against ALL reflections. The weighted <i>R</i>-factor
<i>wR</i> and goodness of fit <i>S</i> are based on <i>F</i>^2^, conventional
<i>R</i>-factors <i>R</i> are based on <i>F</i>, with <i>F</i> set to zero for
negative <i>F</i>^2^. The threshold expression of <i>F</i>^2^ >
\s(<i>F</i>^2^) is used only for calculating <i>R</i>-factors(gt) <i>etc</i>.
and is not relevant to the choice of reflections for refinement.
<i>R</i>-factors based on <i>F</i>^2^ are statistically about twice as large
as those based on <i>F</i>, and <i>R</i>- factors based on ALL data will be
even larger.
;
_reflns_number_total     4933
_reflns_number_gt     4436
_reflns_threshold_expression     I>2\s(I)
_refine_ls_structure_factor_coef     Fsqd
_refine_ls_matrix_type     full
_refine_ls_R_factor_all     0.0427
_refine_ls_R_factor_gt     0.0386
_refine_ls_wR_factor_gt     0.1140
_refine_ls_wR_factor_ref     0.1166
_refine_ls_goodness_of_fit_ref     0.995
_refine_ls_restrained_S_all     0.995
_refine_ls_number_reflns     4933
_refine_ls_number_parameters     376
_refine_ls_number_restraints     8
_refine_ls_hydrogen_treatment     mixed
_refine_ls_weighting_scheme     calc
_refine_ls_weighting_details
           'calc w=1/[\s^2^(Fo^2^)+(0.069P)^2^+2.387P] where P=(Fo^2^+2Fc^2^)/3'
_atom_sites_solution_hydrogens     geom
_atom_sites_solution_primary     direct
_atom_sites_solution_secondary     difmap
_refine_ls_shift/su_max     0.032
_refine_ls_shift/su_mean     0.002
_refine_diff_density_max     0.378
_refine_diff_density_min     -0.438
_refine_ls_extinction_method     none
_refine_ls_extinction_coef     ?
loop_
    _atom_type_symbol
    _atom_type_description
    _atom_type_scat_dispersion_real
    _atom_type_scat_dispersion_imag
    _atom_type_scat_source
    'C' 'C' 0.0033 0.0016
                         'International Tables Vol C Tables 4.2.6.8 and 6.1.1.4'
    'H' 'H' 0.0000 0.0000
                         'International Tables Vol C Tables 4.2.6.8 and 6.1.1.4'
    'N' 'N' 0.0061 0.0033
                         'International Tables Vol C Tables 4.2.6.8 and 6.1.1.4'
    'O' 'O' 0.0106 0.0060
                         'International Tables Vol C Tables 4.2.6.8 and 6.1.1.4'
    'Ni' 'Ni' 0.3393 1.1124
                         'International Tables Vol C Tables 4.2.6.8 and 6.1.1.4'
_computing_data_collection     'APEX2 (Bruker, 2004)'
_computing_cell_refinement     'SAINT-Plus (Bruker, 2001)'
_computing_data_reduction     'SAINT-Plus (Bruker, 2001)'
_computing_structure_solution     'SHELXS97 (Sheldrick, 2008)'
_computing_structure_refinement     'SHELXL97 (Sheldrick, 2008)'
_computing_molecular_graphics     'SHELXTL (Sheldrick, 2008)'
_computing_publication_material     'SHELXTL (Sheldrick, 2008)'
loop_
    _atom_site_type_symbol
    _atom_site_label
    _atom_site_fract_x
    _atom_site_fract_y
    _atom_site_fract_z
    _atom_site_U_iso_or_equiv
    _atom_site_adp_type
    _atom_site_calc_flag
    _atom_site_refinement_flags
    _atom_site_occupancy
    _atom_site_disorder_assembly
    _atom_site_disorder_group
    C C1 0.9480(2) 0.2452(2) 0.86933(11) 0.0233(5) Uani d . 1 . .
    C C2 1.0283(2) 0.2677(3) 0.92480(12) 0.0311(6) Uani d . 1 . .
    H H2 1.1023 0.2433 0.9242 0.037 Uiso calc R 1 . .
    C C3 0.9989(3) 0.3243(3) 0.97874(13) 0.0386(7) Uani d . 1 . .
    H H3 1.0524 0.3390 1.0153 0.046 Uiso calc R 1 . .
    C C4 0.8871(3) 0.3610(3) 0.97952(14) 0.0391(7) Uani d . 1 . .
    H H4 0.8671 0.4003 1.0168 0.047 Uiso calc R 1 . .
    C C5 0.8073(2) 0.3402(2) 0.92655(13) 0.0307(6) Uani d . 1 . .
    C C6 0.8335(2) 0.2797(2) 0.86879(11) 0.0228(5) Uani d . 1 . .
    C C7 0.6684(2) 0.3019(2) 0.62935(12) 0.0231(5) Uani d . 1 . .
    C C8 0.6897(3) 0.3685(2) 0.57276(13) 0.0325(6) Uani d . 1 . .
    C C9 0.6097(3) 0.3783(3) 0.51866(15) 0.0468(8) Uani d . 1 . .
    H H9 0.6251 0.4238 0.4823 0.056 Uiso calc R 1 . .
    C C10 0.5051(3) 0.3210(3) 0.51678(16) 0.0515(9) Uani d . 1 . .
    H H10 0.4509 0.3307 0.4801 0.062 Uiso calc R 1 . .
    C C11 0.4834(3) 0.2522(3) 0.56833(15) 0.0404(7) Uani d . 1 . .
    H H11 0.4143 0.2136 0.5668 0.048 Uiso calc R 1 . .
    C C12 0.5639(2) 0.2379(2) 0.62428(12) 0.0269(5) Uani d . 1 . .
    C C13 0.8357(4) 0.4634(4) 0.52069(18) 0.0638(11) Uani d . 1 . .
    H H13A 0.8300 0.3993 0.4883 0.096 Uiso calc R 1 . .
    H H13B 0.9128 0.4872 0.5312 0.096 Uiso calc R 1 . .
    H H13C 0.7921 0.5319 0.5030 0.096 Uiso calc R 1 . .
    C C14 0.5356(2) 0.1521(2) 0.67266(13) 0.0265(5) Uani d . 1 . .
    H H14 0.4621 0.1238 0.6679 0.032 Uiso calc R 1 . .
    C C15 0.5631(2) 0.0166(2) 0.76457(13) 0.0264(5) Uani d . 1 . .
    C C16 0.6607(2) -0.0731(2) 0.77949(14) 0.0312(6) Uani d . 1 . .
    H H16A 0.6454 -0.1291 0.8141 0.037 Uiso calc R 1 . .
    H H16B 0.6694 -0.1199 0.7400 0.037 Uiso calc R 1 . .
    C C17 0.4562(2) -0.0513(3) 0.73736(15) 0.0344(6) Uani d . 1 . .
    H H17A 0.4381 -0.1104 0.7698 0.041 Uiso calc R 1 . .
    H H17B 0.3943 0.0059 0.7296 0.041 Uiso calc R 1 . .
    C C18 0.5411(3) 0.0770(3) 0.82811(14) 0.0370(6) Uani d . 1 . .
    H H18A 0.5226 0.0156 0.8592 0.044 Uiso calc R 1 . .
    H H18B 0.6083 0.1190 0.8478 0.044 Uiso calc R 1 . .
    C C19 0.6632(3) 0.4399(3) 0.97696(15) 0.0488(8) Uani d . 1 . .
    H H19A 0.6755 0.3908 1.0163 0.073 Uiso calc R 1 . .
    H H19B 0.5850 0.4603 0.9678 0.073 Uiso calc R 1 . .
    H H19C 0.7068 0.5131 0.9835 0.073 Uiso calc R 1 . .
    C C20 0.9938(2) 0.1930(2) 0.81394(12) 0.0228(5) Uani d . 1 . .
    H H20 1.0712 0.1823 0.8182 0.027 Uiso calc R 1 . .
    C C21 0.9989(2) 0.1161(2) 0.70684(12) 0.0229(5) Uani d . 1 . .
    C C22 0.9245(2) 0.0216(2) 0.66780(12) 0.0260(5) Uani d . 1 . .
    H H22A 0.9502 0.0080 0.6251 0.031 Uiso calc R 1 . .
    H H22B 0.9290 -0.0549 0.6918 0.031 Uiso calc R 1 . .
    C C23 1.0163(2) 0.2240(2) 0.66147(12) 0.0276(5) Uani d . 1 . .
    H H23A 1.0622 0.1977 0.6282 0.033 Uiso calc R 1 . .
    H H23B 0.9441 0.2490 0.6386 0.033 Uiso calc R 1 . .
    C C24 1.1143(2) 0.0572(2) 0.72948(13) 0.0282(5) Uani d . 1 . .
    H H24A 1.1428 0.0193 0.6919 0.034 Uiso calc R 1 . .
    H H24B 1.1675 0.1189 0.7475 0.034 Uiso calc R 1 . .
    N N1 0.93758(17) 0.16035(17) 0.75960(9) 0.0199(4) Uani d . 1 . .
    N N2 0.60221(17) 0.11097(18) 0.72161(10) 0.0228(4) Uani d . 1 . .
    Ni Ni1 0.76754(2) 0.15968(3) 0.742167(14) 0.01963(12) Uani d . 1 . .
    O O1 0.4508(2) 0.1618(2) 0.81592(14) 0.0531(6) Uani d . 1 . .
    H H1 0.4759 0.2313 0.8178 0.080 Uiso calc R 1 . .
    O O2 0.46970(17) -0.11101(19) 0.67775(11) 0.0418(5) Uani d . 1 . .
    H H2A 0.4079 -0.1255 0.6571 0.063 Uiso calc R 1 . .
    O O3 0.74281(14) 0.30277(15) 0.68125(8) 0.0233(4) Uani d . 1 . .
    O O4 0.81045(15) 0.06375(17) 0.65815(9) 0.0301(4) Uani d D 1 . .
    O O5 1.06823(16) 0.32512(17) 0.69579(10) 0.0341(4) Uani d . 1 . .
    H H5 1.0200 0.3734 0.7042 0.051 Uiso calc R 1 . .
    O O6 1.10157(16) -0.03050(19) 0.77806(11) 0.0399(5) Uani d . 1 . .
    H H6 1.1596 -0.0702 0.7859 0.060 Uiso calc R 1 . .
    O O7 0.2701(2) 0.1557(2) 0.87725(16) 0.0584(7) Uani d D 1 . .
    O O8 0.6646(2) 0.8964(2) 0.60240(12) 0.0524(6) Uani d D 1 . .
    O O9 0.79479(19) 0.4219(2) 0.57859(10) 0.0440(5) Uani d . 1 . .
    O O10 0.76155(15) -0.00657(17) 0.80057(10) 0.0311(4) Uani d D 1 . .
    O O11 0.69602(18) 0.3743(2) 0.92284(10) 0.0446(5) Uani d . 1 . .
    O O12 0.75320(14) 0.26451(16) 0.82089(8) 0.0258(4) Uani d . 1 . .
    H H10A 0.815(2) -0.054(3) 0.803(2) 0.080 Uiso d D 1 . .
    H H1AA 0.690(3) 0.8269(14) 0.603(2) 0.080 Uiso d D 1 . .
    H H2AA 0.329(2) 0.151(3) 0.862(2) 0.080 Uiso d D 1 . .
    H H4AA 0.768(3) 0.008(3) 0.645(2) 0.080 Uiso d D 1 . .
    H H1BB 0.605(2) 0.902(3) 0.618(2) 0.080 Uiso d D 1 . .
    H H2BB 0.243(3) 0.0900(16) 0.886(2) 0.080 Uiso d D 1 . .
loop_
    _atom_site_aniso_label
    _atom_site_aniso_U_11
    _atom_site_aniso_U_22
    _atom_site_aniso_U_33
    _atom_site_aniso_U_12
    _atom_site_aniso_U_13
    _atom_site_aniso_U_23
    C1 0.0281(12) 0.0218(12) 0.0198(11) -0.0011(10) 0.0026(9) -0.0003(9)
    C2 0.0308(13) 0.0363(15) 0.0247(13) 0.0002(12) -0.0020(10) 0.0005(11)
    C3 0.0432(17) 0.0480(18) 0.0220(13) -0.0017(14) -0.0059(12) -0.0053(12)
    C4 0.0487(18) 0.0460(17) 0.0222(13) 0.0024(14) 0.0036(12) -0.0104(12)
    C5 0.0367(15) 0.0310(14) 0.0247(13) 0.0056(11) 0.0052(11) -0.0026(10)
    C6 0.0300(13) 0.0203(11) 0.0177(11) -0.0016(10) 0.0022(9) 0.0016(9)
    C7 0.0293(13) 0.0164(11) 0.0232(12) 0.0003(10) 0.0022(10) -0.0012(9)
    C8 0.0461(16) 0.0242(13) 0.0265(13) -0.0038(12) 0.0026(11) 0.0015(10)
    C9 0.073(2) 0.0381(16) 0.0257(14) -0.0042(16) -0.0061(14) 0.0096(12)
    C10 0.065(2) 0.0432(18) 0.0374(17) -0.0052(16) -0.0254(16) 0.0094(14)
    C11 0.0407(16) 0.0311(15) 0.0442(17) -0.0031(12) -0.0144(13) 0.0020(12)
    C12 0.0294(13) 0.0217(12) 0.0276(12) 0.0018(10) -0.0035(10) -0.0005(10)
    C13 0.094(3) 0.053(2) 0.052(2) -0.018(2) 0.040(2) -0.0003(17)
    C14 0.0231(12) 0.0206(12) 0.0346(14) -0.0017(10) -0.0015(10) -0.0026(10)
    C15 0.0262(12) 0.0206(12) 0.0333(13) -0.0046(10) 0.0068(10) 0.0036(10)
    C16 0.0318(14) 0.0220(13) 0.0391(14) -0.0031(11) 0.0022(11) 0.0055(11)
    C17 0.0268(13) 0.0267(14) 0.0494(17) -0.0059(11) 0.0037(12) 0.0054(12)
    C18 0.0429(16) 0.0336(15) 0.0375(15) -0.0038(13) 0.0170(12) 0.0044(12)
    C19 0.056(2) 0.057(2) 0.0362(16) 0.0188(16) 0.0167(14) -0.0120(15)
    C20 0.0223(12) 0.0202(11) 0.0253(12) -0.0011(10) 0.0011(9) 0.0006(9)
    C21 0.0248(12) 0.0220(12) 0.0225(11) 0.0003(10) 0.0056(9) -0.0032(9)
    C22 0.0307(13) 0.0203(12) 0.0265(12) 0.0007(10) 0.0022(10) -0.0055(10)
    C23 0.0331(13) 0.0269(13) 0.0239(12) -0.0017(11) 0.0080(10) -0.0004(10)
    C24 0.0267(13) 0.0261(13) 0.0322(13) 0.0031(10) 0.0054(10) -0.0007(10)
    N1 0.0236(10) 0.0174(10) 0.0190(10) 0.0009(8) 0.0044(8) 0.0006(7)
    N2 0.0221(10) 0.0186(10) 0.0276(11) -0.0009(8) 0.0028(8) -0.0005(8)
    Ni1 0.02003(18) 0.01864(18) 0.01981(18) -0.00071(11) 0.00109(12)
                                                                    -0.00067(11)
    O1 0.0484(14) 0.0359(12) 0.0817(18) 0.0007(10) 0.0338(13) -0.0071(12)
    O2 0.0364(11) 0.0328(11) 0.0528(13) -0.0080(9) -0.0074(9) -0.0070(10)
    O3 0.0269(9) 0.0198(8) 0.0223(8) -0.0042(7) -0.0004(7) 0.0010(7)
    O4 0.0286(9) 0.0285(10) 0.0319(10) -0.0018(8) -0.0014(7) -0.0101(8)
    O5 0.0351(11) 0.0263(10) 0.0421(11) -0.0068(8) 0.0096(9) -0.0016(8)
    O6 0.0309(10) 0.0326(11) 0.0560(13) 0.0111(9) 0.0046(9) 0.0139(9)
    O7 0.0449(14) 0.0510(15) 0.0836(19) 0.0014(11) 0.0248(13) -0.0003(13)
    O8 0.0615(16) 0.0469(14) 0.0485(13) -0.0191(12) 0.0057(11) -0.0043(11)
    O9 0.0523(13) 0.0463(12) 0.0351(11) -0.0156(10) 0.0125(9) 0.0085(9)
    O10 0.0281(9) 0.0250(9) 0.0390(10) 0.0007(8) -0.0004(8) 0.0041(8)
    O11 0.0417(12) 0.0646(14) 0.0275(10) 0.0182(11) 0.0046(9) -0.0162(10)
    O12 0.0246(9) 0.0298(9) 0.0222(8) 0.0023(7) 0.0008(7) -0.0059(7)
_geom_special_details
;
All e.s.d.'s (except the e.s.d. in the dihedral angle between two l.s. planes)
are estimated using the full covariance matrix. The cell e.s.d.'s are taken
into account individually in the estimation of e.s.d.'s in distances, angles
and torsion angles; correlations between e.s.d.'s in cell parameters are only
used when they are defined by crystal symmetry. An approximate (isotropic)
treatment of cell e.s.d.'s is used for estimating e.s.d.'s involving l.s.
planes.
;
loop_
    _geom_bond_atom_site_label_1
    _geom_bond_atom_site_label_2
    _geom_bond_site_symmetry_2
    _geom_bond_distance
    _geom_bond_publ_flag
    C1 C2 . 1.406(3) ?
    C1 C6 . 1.426(4) ?
    C1 C20 . 1.435(3) ?
    C2 C3 . 1.347(4) ?
    C2 H2 . 0.930 ?
    C3 C4 . 1.405(5) ?
    C3 H3 . 0.930 ?
    C4 C5 . 1.364(4) ?
    C4 H4 . 0.930 ?
    C5 O11 . 1.381(3) ?
    C5 C6 . 1.419(3) ?
    C6 O12 . 1.289(3) ?
    C7 O3 . 1.290(3) ?
    C7 C8 . 1.414(4) ?
    C7 C12 . 1.431(4) ?
    C8 C9 . 1.366(4) ?
    C8 O9 . 1.384(4) ?
    C9 C10 . 1.402(5) ?
    C9 H9 . 0.930 ?
    C10 C11 . 1.345(5) ?
    C10 H10 . 0.930 ?
    C11 C12 . 1.402(4) ?
    C11 H11 . 0.930 ?
    C12 C14 . 1.435(4) ?
    C13 O9 . 1.409(4) ?
    C13 H13A . 0.960 ?
    C13 H13B . 0.960 ?
    C13 H13C . 0.960 ?
    C14 N2 . 1.275(3) ?
    C14 H14 . 0.930 ?
    C15 N2 . 1.471(3) ?
    C15 C18 . 1.506(4) ?
    C15 C17 . 1.526(3) ?
    C15 C16 . 1.531(4) ?
    C16 O10 . 1.432(3) ?
    C16 H16A . 0.970 ?
    C16 H16B . 0.970 ?
    C17 O2 . 1.406(4) ?
    C17 H17A . 0.970 ?
    C17 H17B . 0.970 ?
    C18 O1 . 1.427(4) ?
    C18 H18A . 0.970 ?
    C18 H18B . 0.970 ?
    C19 O11 . 1.414(3) ?
    C19 H19A . 0.960 ?
    C19 H19B . 0.960 ?
    C19 H19C . 0.960 ?
    C20 N1 . 1.269(3) ?
    C20 H20 . 0.930 ?
    C21 N1 . 1.461(3) ?
    C21 C22 . 1.524(3) ?
    C21 C23 . 1.533(3) ?
    C21 C24 . 1.545(3) ?
    C22 O4 . 1.435(3) ?
    C22 H22A . 0.970 ?
    C22 H22B . 0.970 ?
    C23 O5 . 1.413(3) ?
    C23 H23A . 0.970 ?
    C23 H23B . 0.970 ?
    C24 O6 . 1.402(3) ?
    C24 H24A . 0.970 ?
    C24 H24B . 0.970 ?
    N1 Ni1 . 2.027(2) ?
    N2 Ni1 . 2.047(2) ?
    Ni1 O12 . 1.9971(17) ?
    Ni1 O3 . 1.9993(17) ?
    Ni1 O4 . 2.1266(18) ?
    Ni1 O10 . 2.1847(19) ?
    O1 H1 . 0.820 ?
    O2 H2A . 0.820 ?
    O4 H4AA . 0.82(3) ?
    O5 H5 . 0.820 ?
    O6 H6 . 0.820 ?
    O7 H2AA . 0.81(3) ?
    O7 H2BB . 0.82(2) ?
    O8 H1AA . 0.82(2) ?
    O8 H1BB . 0.82(3) ?
    O10 H10A . 0.82(3) ?
loop_
    _geom_angle_atom_site_label_1
    _geom_angle_atom_site_label_2
    _geom_angle_atom_site_label_3
    _geom_angle_site_symmetry_1
    _geom_angle_site_symmetry_3
    _geom_angle
    _geom_angle_publ_flag
    C2 C1 C6 . . 121.3(2) ?
    C2 C1 C20 . . 114.0(2) ?
    C6 C1 C20 . . 124.6(2) ?
    C3 C2 C1 . . 120.6(3) ?
    C3 C2 H2 . . 119.7 ?
    C1 C2 H2 . . 119.7 ?
    C2 C3 C4 . . 119.6(3) ?
    C2 C3 H3 . . 120.2 ?
    C4 C3 H3 . . 120.2 ?
    C5 C4 C3 . . 121.2(3) ?
    C5 C4 H4 . . 119.4 ?
    C3 C4 H4 . . 119.4 ?
    C4 C5 O11 . . 125.0(2) ?
    C4 C5 C6 . . 121.5(3) ?
    O11 C5 C6 . . 113.5(2) ?
    O12 C6 C5 . . 117.4(2) ?
    O12 C6 C1 . . 126.7(2) ?
    C5 C6 C1 . . 115.9(2) ?
    O3 C7 C8 . . 118.8(2) ?
    O3 C7 C12 . . 124.8(2) ?
    C8 C7 C12 . . 116.4(2) ?
    C9 C8 O9 . . 125.0(3) ?
    C9 C8 C7 . . 120.8(3) ?
    O9 C8 C7 . . 114.2(2) ?
    C8 C9 C10 . . 121.3(3) ?
    C8 C9 H9 . . 119.3 ?
    C10 C9 H9 . . 119.3 ?
    C11 C10 C9 . . 119.7(3) ?
    C11 C10 H10 . . 120.2 ?
    C9 C10 H10 . . 120.2 ?
    C10 C11 C12 . . 120.8(3) ?
    C10 C11 H11 . . 119.6 ?
    C12 C11 H11 . . 119.6 ?
    C11 C12 C7 . . 120.6(2) ?
    C11 C12 C14 . . 115.5(2) ?
    C7 C12 C14 . . 123.9(2) ?
    O9 C13 H13A . . 109.5 ?
    O9 C13 H13B . . 109.5 ?
    H13A C13 H13B . . 109.5 ?
    O9 C13 H13C . . 109.5 ?
    H13A C13 H13C . . 109.5 ?
    H13B C13 H13C . . 109.5 ?
    N2 C14 C12 . . 126.0(2) ?
    N2 C14 H14 . . 117.0 ?
    C12 C14 H14 . . 117.0 ?
    N2 C15 C18 . . 107.7(2) ?
    N2 C15 C17 . . 116.6(2) ?
    C18 C15 C17 . . 107.0(2) ?
    N2 C15 C16 . . 106.0(2) ?
    C18 C15 C16 . . 109.2(2) ?
    C17 C15 C16 . . 110.1(2) ?
    O10 C16 C15 . . 109.1(2) ?
    O10 C16 H16A . . 109.9 ?
    C15 C16 H16A . . 109.9 ?
    O10 C16 H16B . . 109.9 ?
    C15 C16 H16B . . 109.9 ?
    H16A C16 H16B . . 108.3 ?
    O2 C17 C15 . . 110.7(2) ?
    O2 C17 H17A . . 109.5 ?
    C15 C17 H17A . . 109.5 ?
    O2 C17 H17B . . 109.5 ?
    C15 C17 H17B . . 109.5 ?
    H17A C17 H17B . . 108.1 ?
    O1 C18 C15 . . 110.7(2) ?
    O1 C18 H18A . . 109.5 ?
    C15 C18 H18A . . 109.5 ?
    O1 C18 H18B . . 109.5 ?
    C15 C18 H18B . . 109.5 ?
    H18A C18 H18B . . 108.1 ?
    O11 C19 H19A . . 109.5 ?
    O11 C19 H19B . . 109.5 ?
    H19A C19 H19B . . 109.5 ?
    O11 C19 H19C . . 109.5 ?
    H19A C19 H19C . . 109.5 ?
    H19B C19 H19C . . 109.5 ?
    N1 C20 C1 . . 125.5(2) ?
    N1 C20 H20 . . 117.2 ?
    C1 C20 H20 . . 117.2 ?
    N1 C21 C22 . . 106.9(2) ?
    N1 C21 C23 . . 107.81(19) ?
    C22 C21 C23 . . 109.3(2) ?
    N1 C21 C24 . . 116.1(2) ?
    C22 C21 C24 . . 108.2(2) ?
    C23 C21 C24 . . 108.4(2) ?
    O4 C22 C21 . . 109.65(19) ?
    O4 C22 H22A . . 109.7 ?
    C21 C22 H22A . . 109.7 ?
    O4 C22 H22B . . 109.7 ?
    C21 C22 H22B . . 109.7 ?
    H22A C22 H22B . . 108.2 ?
    O5 C23 C21 . . 113.4(2) ?
    O5 C23 H23A . . 108.9 ?
    C21 C23 H23A . . 108.9 ?
    O5 C23 H23B . . 108.9 ?
    C21 C23 H23B . . 108.9 ?
    H23A C23 H23B . . 107.7 ?
    O6 C24 C21 . . 108.7(2) ?
    O6 C24 H24A . . 109.9 ?
    C21 C24 H24A . . 109.9 ?
    O6 C24 H24B . . 109.9 ?
    C21 C24 H24B . . 109.9 ?
    H24A C24 H24B . . 108.3 ?
    C20 N1 C21 . . 118.1(2) ?
    C20 N1 Ni1 . . 124.24(17) ?
    C21 N1 Ni1 . . 117.62(15) ?
    C14 N2 C15 . . 119.8(2) ?
    C14 N2 Ni1 . . 124.04(18) ?
    C15 N2 Ni1 . . 116.08(15) ?
    O12 Ni1 O3 . . 91.21(7) ?
    O12 Ni1 N1 . . 92.77(7) ?
    O3 Ni1 N1 . . 99.80(7) ?
    O12 Ni1 N2 . . 97.55(8) ?
    O3 Ni1 N2 . . 91.00(7) ?
    N1 Ni1 N2 . . 164.91(8) ?
    O12 Ni1 O4 . . 169.89(7) ?
    O3 Ni1 O4 . . 85.67(7) ?
    N1 Ni1 O4 . . 78.33(7) ?
    N2 Ni1 O4 . . 92.12(8) ?
    O12 Ni1 O10 . . 91.98(7) ?
    O3 Ni1 O10 . . 168.87(7) ?
    N1 Ni1 O10 . . 90.69(7) ?
    N2 Ni1 O10 . . 78.01(7) ?
    O4 Ni1 O10 . . 92.89(7) ?
    C18 O1 H1 . . 109.5 ?
    C17 O2 H2A . . 109.5 ?
    C7 O3 Ni1 . . 122.09(15) ?
    C22 O4 Ni1 . . 112.16(13) ?
    C22 O4 H4AA . . 110(3) ?
    Ni1 O4 H4AA . . 115(3) ?
    C23 O5 H5 . . 109.5 ?
    C24 O6 H6 . . 109.5 ?
    H2AA O7 H2BB . . 115(3) ?
    H1AA O8 H1BB . . 114(3) ?
    C8 O9 C13 . . 118.7(3) ?
    C16 O10 Ni1 . . 110.53(14) ?
    C16 O10 H10A . . 109(3) ?
    Ni1 O10 H10A . . 118(3) ?
    C5 O11 C19 . . 117.5(2) ?
    C6 O12 Ni1 . . 123.07(16) ?
loop_
    _geom_hbond_atom_site_label_D
    _geom_hbond_atom_site_label_H
    _geom_hbond_atom_site_label_A
    _geom_hbond_site_symmetry_A
    _geom_hbond_distance_DH
    _geom_hbond_distance_HA
    _geom_hbond_distance_DA
    _geom_hbond_angle_DHA
    O1 H1 O2 2_656 0.82 1.85 2.670(3) 179.1
    O2 H2A O11 2_646 0.82 1.91 2.666(3) 151.8
    O2 H2A O12 2_646 0.82 2.37 3.010(3) 135.2
    O5 H5 O6 2_756 0.82 1.87 2.691(3) 173.7
    O6 H6 O3 2_746 0.82 1.89 2.671(2) 159.2
    O10 H10A O5 2_746 0.82(3) 1.93(3) 2.751(3) 175(5)
    O8 H1AA O7 2_656 0.82(2) 1.972(11) 2.775(4) 166(4)
    O4 H4AA O8 1_545 0.82(3) 1.88(4) 2.686(3) 170(4)
    O8 H1BB O2 1_565 0.82(3) 2.16(3) 2.962(3) 167(4)
    O7 H2BB O9 2_646 0.82(2) 2.055(10) 2.862(4) 168(4)
    O7 H2AA O1 . 0.81(3) 1.84(3) 2.641(3) 169(4)
data_global
_journal_date_recd_electronic     2009-05-19
_journal_date_accepted     2009-06-10
_journal_name_full     'Acta Crystallographica, Section E'
_journal_year     2009
_journal_volume     65
_journal_issue      7
_journal_page_first     m779
_journal_page_last     m779
_journal_paper_category     QM
_journal_coeditor_code     BI2378
_publ_contact_author_name     'Professor Tian Zhou'
_publ_contact_author_address
;
School of Chemistry and Life Science,
Maoming University,
Maoming 525000,
People's Republic of China
;
_publ_contact_author_email     zhoutian016@163.com
_publ_contact_author_fax     '086 668 2923575'
_publ_contact_author_phone     '086 668 2981109'
_publ_section_title
;\
Bis(6-methoxy-2-{[tris(hydroxymethyl)methyl-\k<i>O</i>]iminomethyl}phenolato-\
\k^2^<i>N</i>,<i>O</i>^1^)nickel(II) dihydrate
;
loop_
    _publ_author_name
    _publ_author_address
    'Tian Zhou'
;
School of Chemistry and Life Science,
Maoming University,
Maoming 525000,
People's Republic of China
;
    'Ru-Jin Zhou'
;
School of Chemistry and Life Science,
Maoming University,
Maoming 525000,
People's Republic of China
;
    'Zhe An'
;
School of Chemistry and Life Science,
Maoming University,
Maoming 525000,
People's Republic of China
;
