# Supplementary material for: Bis(6-meth­oxy-2-{[tris­(hydroxy­meth­yl)methyl-κO]imino­meth­yl}phenolato-κ2 N,O 1)nickel(II) dihydrate
Source: Acta Crystallogr Sect E Struct Rep Online. 2009 Jun 17;65(Pt 7):m779. doi: 10.1107/S1600536809022028 (PMC2969396; doi:10.1107/S1600536809022028)
Supplement: Supplementary file 2 [file e-65-0m779-Isup2.hkl]

# 
# h,k,l, Fc-squared, Fo-squared, sigma(Fo-squared) and status flag 
# 
data_I
_shelx_title ' qq in P2(1)/c' 
_shelx_refln_list_code          4 
_shelx_F_calc_maximum      277.33 
_exptl_crystal_F_000      1272.00 
_reflns_d_resolution_high  0.8255 
 
loop_ 
 _symmetry_equiv_pos_as_xyz 
 'x, y, z' 
 '-x, y+1/2, -z+1/2' 
 '-x, -y, -z' 
 'x, -y-1/2, z-1/2' 
 
_cell_length_a    12.0142 
_cell_length_b    10.9876 
_cell_length_c    20.3240 
_cell_angle_alpha  90.000 
_cell_angle_beta   97.501 
_cell_angle_gamma  90.000 
 
_shelx_F_squared_multiplier     1.000 
 
loop_ 
 _refln_index_h 
 _refln_index_k 
 _refln_index_l 
 _refln_F_squared_calc 
 _refln_F_squared_meas 
 _refln_F_squared_sigma 
 _refln_observed_status 
   2   0   0       23.71       40.40      2.10 o 
   3   0   0      504.66      516.85     12.59 o 
   4   0   0    34977.84    35869.13   1307.39 o 
   5   0   0      635.16      676.20     38.04 o 
   6   0   0     2910.23     2612.52    107.83 o 
   7   0   0     3052.81     2980.52     45.13 o 
   8   0   0      167.80      234.98     44.60 o 
   9   0   0     6777.53     6342.97    865.56 o 
  10   0   0      975.72      881.31     77.40 o 
  11   0   0      137.52      146.25     12.80 o 
  12   0   0      713.31      675.75     81.73 o 
  13   0   0     1742.21     1399.48     52.47 o 
  14   0   0      337.33      341.34     31.22 o 
   1   1   0    64578.63    57317.07   4913.13 o 
   2   1   0      156.69      175.85     18.23 o 
   3   1   0     7952.20     8117.65    155.85 o 
   4   1   0     8861.14     8695.94    130.80 o 
   5   1   0     5354.62     5815.15    144.67 o 
   6   1   0     1278.67     1378.68     79.24 o 
   7   1   0     1388.02     1094.06     49.80 o 
   8   1   0     1765.01     1497.48    102.67 o 
   9   1   0      232.69      268.12     22.38 o 
  10   1   0      694.78      685.49     39.31 o 
  11   1   0      349.01      365.45     28.78 o 
  12   1   0     1584.89     1431.60    128.66 o 
  13   1   0       97.48       91.05     13.08 o 
  14   1   0      377.02      329.46     22.16 o 
   0   2   0     6974.92     7376.26     46.44 o 
   1   2   0     2155.14     2155.02     88.23 o 
   2   2   0     2689.69     2664.94     81.02 o 
   3   2   0     4149.76     4265.63     81.20 o 
   4   2   0    21610.40    20765.59    749.92 o 
   5   2   0      447.87      470.32     44.33 o 
   6   2   0       77.24       49.22      7.68 o 
   7   2   0       20.80       34.54      3.68 o 
   8   2   0     1100.15     1054.12     71.45 o 
   9   2   0      181.77      157.10     13.22 o 
  10   2   0      580.73      519.96     30.41 o 
  11   2   0      466.52      536.28     31.02 o 
  12   2   0      301.49      257.08     15.35 o 
  13   2   0      155.97      141.45     15.39 o 
  14   2   0        3.48        2.09     11.13 o 
   1   3   0     1928.67     1944.82     81.91 o 
   2   3   0       33.72       79.50     24.53 o 
   3   3   0     4547.18     4201.81    117.55 o 
   4   3   0     4802.24     4365.55    377.75 o 
   5   3   0      811.18      758.27     44.82 o 
   6   3   0        0.34       23.42      9.85 o 
   7   3   0     1205.57     1137.49     34.99 o 
   8   3   0      238.27      218.24     15.35 o 
   9   3   0      307.86      278.51     10.72 o 
  10   3   0      198.72      181.83     12.16 o 
  11   3   0     2283.49     2053.46    113.64 o 
  12   3   0       94.20      109.48     30.51 o 
  13   3   0        6.37       -4.96      8.06 o 
  14   3   0       89.13       93.70     15.61 o 
   0   4   0     9605.14    10408.86   1108.25 o 
   1   4   0     6710.17     6690.79    362.66 o 
   2   4   0     3229.21     2953.30    138.91 o 
   3   4   0      926.43      904.57     59.67 o 
   4   4   0      170.47      103.34     16.39 o 
   5   4   0       47.34       42.22      4.05 o 
   6   4   0      205.62      224.97     52.72 o 
   7   4   0      347.90      317.18     13.90 o 
   8   4   0       14.72       11.11      7.71 o 
   9   4   0      395.75      420.75     19.62 o 
  10   4   0      305.53      253.32     10.87 o 
  11   4   0      222.22      220.45     13.43 o 
  12   4   0      154.30      140.80     12.28 o 
  13   4   0      815.07      821.91     60.89 o 
   1   5   0      936.18      946.44     43.85 o 
   2   5   0       13.02       33.00      4.62 o 
   3   5   0     4174.12     4336.73    150.53 o 
   4   5   0      102.04      148.47      6.85 o 
   5   5   0      139.02       88.64      6.98 o 
   6   5   0     1446.89     1306.83     35.67 o 
   7   5   0     1630.19     1522.32     76.20 o 
   8   5   0      916.12      888.69     27.92 o 
   9   5   0     1043.48      996.06     44.72 o 
  10   5   0     2028.63     1835.16     88.71 o 
  11   5   0      503.61      457.71     19.70 o 
  12   5   0     1618.74     1687.06    108.66 o 
  13   5   0      221.17      235.37     15.82 o 
   0   6   0     5719.89     5290.42     63.23 o 
   1   6   0     1468.86     1408.16    100.81 o 
   2   6   0     2764.17     2577.93    116.23 o 
   3   6   0      267.23      271.26     20.52 o 
   4   6   0     5498.87     5376.45    392.24 o 
   5   6   0        7.61       18.62      5.06 o 
   6   6   0     6427.36     6255.19    218.04 o 
   7   6   0      889.15      858.95     30.96 o 
   8   6   0      599.14      526.62     65.29 o 
   9   6   0      742.71      762.12     36.04 o 
  10   6   0      232.81      214.10     33.19 o 
  11   6   0      500.94      514.74     55.49 o 
  12   6   0      173.57      199.54     17.98 o 
   1   7   0     1343.04     1244.32     81.30 o 
   2   7   0      763.91      787.53     45.49 o 
   3   7   0     1918.26     1922.24     97.24 o 
   4   7   0        6.15        7.79      4.77 o 
   5   7   0       61.48       73.02      8.58 o 
   6   7   0      493.68      457.86     14.90 o 
   7   7   0        7.74       19.30      8.07 o 
   8   7   0     1425.16     1304.06     58.28 o 
   9   7   0      262.72      262.74     18.63 o 
  10   7   0      591.21      583.90     61.13 o 
  11   7   0       77.41      123.79     15.61 o 
  12   7   0        9.26       28.57     13.03 o 
   0   8   0       20.53       32.01     11.81 o 
   1   8   0      526.20      559.87     36.91 o 
   2   8   0      385.89      543.80     37.31 o 
   3   8   0      210.82      217.14     10.83 o 
   4   8   0        2.30        7.36      6.09 o 
   5   8   0       15.95       10.45      7.00 o 
   6   8   0      165.97      213.25     27.81 o 
   7   8   0      371.87      355.87     18.51 o 
   8   8   0        2.03       -3.02      8.22 o 
   9   8   0      193.47      202.02     25.19 o 
  10   8   0       26.19       50.64     18.37 o 
  11   8   0      187.84      257.38     30.43 o 
   1   9   0      814.54      825.09     41.83 o 
   2   9   0      161.16      220.98     11.73 o 
   3   9   0      610.32      566.24     38.48 o 
   4   9   0      180.90      179.14     13.34 o 
   5   9   0      195.91      213.42     12.32 o 
   6   9   0        5.79       19.88      9.45 o 
   7   9   0      138.62      155.77     14.68 o 
   8   9   0      253.95      276.52     21.65 o 
   9   9   0      119.08       96.74     14.43 o 
  10   9   0      115.78      185.50     25.97 o 
   0  10   0     2451.70     2478.31    102.06 o 
   1  10   0      108.72       98.64     11.69 o 
   2  10   0      333.34      410.19     29.21 o 
   3  10   0     1211.84     1173.79     60.90 o 
   4  10   0      660.40      697.53     33.93 o 
   5  10   0        3.81        4.45      7.19 o 
   6  10   0      761.78      778.32     47.62 o 
   7  10   0      600.24      595.58     56.02 o 
   8  10   0       19.78        8.65     11.62 o 
   9  10   0      205.85      260.78     16.29 o 
   1  11   0      625.90      601.52     30.57 o 
   2  11   0      511.43      471.33     15.40 o 
   3  11   0     2325.64     2259.35    109.35 o 
   4  11   0      585.57      568.12     19.65 o 
   5  11   0      969.19      975.01     24.77 o 
   6  11   0     1283.28     1295.05     97.34 o 
   7  11   0       59.17       73.16     14.83 o 
   8  11   0      555.32      598.66     46.57 o 
   0  12   0     1346.41     1337.30     51.16 o 
   1  12   0        0.92        0.33      9.45 o 
   2  12   0      290.31      319.34     26.29 o 
   3  12   0      415.28      386.73     18.15 o 
   4  12   0     1395.17     1355.35     46.31 o 
   5  12   0      212.10      208.39     19.04 o 
   6  12   0      844.65      846.34     60.35 o 
   1  13   0       17.64       21.42     12.80 o 
   2  13   0      105.12      108.96     13.75 o 
   3  13   0        8.02       12.19      9.53 o 
 -14   1   1      208.32      184.72     17.53 o 
 -13   1   1        0.03       -2.97      9.25 o 
 -12   1   1     1029.61      868.66     28.66 o 
 -11   1   1     1252.73     1211.19     65.78 o 
 -10   1   1      235.73      233.09     24.54 o 
  -9   1   1       18.46       23.35      4.86 o 
  -8   1   1      148.52      116.32     11.63 o 
  -7   1   1      258.98      309.88     20.38 o 
  -6   1   1     5097.67     5219.69    194.09 o 
  -5   1   1     4810.84     4973.67    194.66 o 
  -4   1   1       75.98       73.44      3.30 o 
  -3   1   1     6856.38     6744.14    217.26 o 
  -2   1   1     2141.84     2144.61     19.68 o 
  -1   1   1     2065.91     2061.44     19.94 o 
   0   1   1      173.11      210.23      3.99 o 
   1   1   1     8272.98     8236.31     57.72 o 
   2   1   1       10.49       24.75      2.08 o 
   3   1   1      117.43       92.69      9.11 o 
   4   1   1      953.51      887.07     35.13 o 
   5   1   1     1256.39     1363.95     34.29 o 
   6   1   1    14365.21    14477.15    240.29 o 
   7   1   1      108.03      133.55      8.13 o 
   8   1   1      978.38     1027.51     35.81 o 
   9   1   1      278.15      312.30     19.28 o 
  10   1   1      717.57      714.94     44.88 o 
  11   1   1      815.31      753.25     52.26 o 
  12   1   1      855.02      849.90     57.37 o 
  13   1   1        0.60        5.18      8.26 o 
  14   1   1      114.97      104.12     15.76 o 
 -14   2   1        7.15       -2.84     10.11 o 
 -13   2   1      997.17      817.24     29.10 o 
 -12   2   1       13.92       15.33      7.63 o 
 -11   2   1      339.32      343.94     14.79 o 
 -10   2   1      363.53      371.53     26.17 o 
  -9   2   1     1012.20     1037.14     54.84 o 
  -8   2   1     1568.18     1476.64     86.34 o 
  -7   2   1       12.63        7.30      3.15 o 
  -6   2   1    11107.95    10795.90    340.02 o 
  -5   2   1    13557.42    13347.44    234.38 o 
  -4   2   1     6308.17     5710.33    226.80 o 
  -3   2   1     2968.17     2622.03    301.87 o 
  -2   2   1     1485.15     1570.81    243.28 o 
  -1   2   1     4031.60     3705.16    172.66 o 
   0   2   1     8975.14     8941.10    410.70 o 
   1   2   1      129.09      181.70      4.22 o 
   2   2   1      477.33      627.61    114.39 o 
   3   2   1     1911.49     1742.86    252.70 o 
   4   2   1     9878.48     9849.10    296.82 o 
   5   2   1     4079.97     4563.41    106.75 o 
   6   2   1     1641.79     1569.81     36.87 o 
   7   2   1       95.25      137.44     24.50 o 
   8   2   1     2356.08     2139.76    115.55 o 
   9   2   1     1225.04     1176.08     74.92 o 
  10   2   1       15.20       25.44      7.88 o 
  11   2   1      583.29      583.95     45.60 o 
  12   2   1        6.08        4.74      7.46 o 
  13   2   1     1215.68     1095.15     64.13 o 
  14   2   1       26.58       41.16     13.05 o 
 -14   3   1      639.35      584.09     27.45 o 
 -13   3   1       43.51       51.12     12.60 o 
 -12   3   1     1352.67     1304.43     98.68 o 
 -11   3   1        4.48       13.76      7.69 o 
 -10   3   1      728.82      757.01     31.02 o 
  -9   3   1       32.23       25.23      4.98 o 
  -8   3   1     2395.06     2121.49     86.77 o 
  -7   3   1     3642.00     3566.37    103.85 o 
  -6   3   1     1817.61     1666.54     45.34 o 
  -5   3   1       14.28       37.39      8.88 o 
  -4   3   1      237.16      268.54     30.56 o 
  -3   3   1     1923.38     2092.04     40.63 o 
  -2   3   1     5213.46     5431.32    230.05 o 
  -1   3   1     1679.79     1654.03     75.85 o 
   0   3   1      313.08      417.68     19.84 o 
   1   3   1     5348.48     5371.01    240.08 o 
   2   3   1     4245.57     3999.61    151.27 o 
   3   3   1      129.96       91.30      5.87 o 
   4   3   1      119.40      200.90     10.10 o 
   5   3   1     3935.15     3820.29    253.43 o 
   6   3   1     6054.66     5790.48    223.90 o 
   7   3   1     1430.28     1201.24     38.63 o 
   8   3   1     1693.19     1635.71     95.15 o 
   9   3   1     1173.15     1177.20     65.75 o 
  10   3   1     1648.41     1543.40     84.94 o 
  11   3   1       11.90       13.88      6.15 o 
  12   3   1     2015.56     1815.45    114.74 o 
  13   3   1        8.02        5.95      8.41 o 
 -13   4   1      483.93      478.88     20.05 o 
 -12   4   1        7.56       13.36      8.20 o 
 -11   4   1      299.54      343.87     27.93 o 
 -10   4   1      737.07      759.57     55.41 o 
  -9   4   1     2150.22     2049.50     84.64 o 
  -8   4   1      301.53      295.43     10.13 o 
  -7   4   1      971.07      832.90     25.62 o 
  -6   4   1     1146.11     1096.07     46.09 o 
  -5   4   1      816.87      772.94     18.56 o 
  -4   4   1      641.47      482.01     16.59 o 
  -3   4   1       25.20       27.88      9.37 o 
  -2   4   1      458.36      689.35     40.72 o 
  -1   4   1       30.48       30.18      4.55 o 
   0   4   1     6089.56     6159.34    377.68 o 
   1   4   1     2153.95     2070.57    120.02 o 
   2   4   1     1279.26     1128.88     55.45 o 
   3   4   1       12.74       14.96      2.48 o 
   4   4   1    10824.83    10636.68    215.63 o 
   5   4   1      190.73      171.73     10.52 o 
   6   4   1      313.02      298.86     28.70 o 
   7   4   1      450.11      442.12     21.16 o 
   8   4   1      911.46      875.99     18.20 o 
   9   4   1     2874.41     2644.23     99.39 o 
  10   4   1      188.06      164.70      9.57 o 
  11   4   1      408.99      411.77     26.37 o 
  12   4   1        0.78       -0.24      7.46 o 
  13   4   1     1332.29     1267.10     76.77 o 
 -13   5   1      323.98      311.39     32.64 o 
 -12   5   1      179.84      200.48     16.46 o 
 -11   5   1       26.15       34.76      8.51 o 
 -10   5   1       12.81       26.18     13.72 o 
  -9   5   1       21.37       48.60      6.38 o 
  -8   5   1      218.21      191.33     20.59 o 
  -7   5   1       45.44       55.40      5.34 o 
  -6   5   1      247.88      314.44     45.01 o 
  -5   5   1      315.66      326.68     10.79 o 
  -4   5   1       89.86       66.07      3.82 o 
  -3   5   1        1.31        0.29      2.63 o 
  -2   5   1      803.61      749.78     26.47 o 
  -1   5   1     1332.45     1402.98     90.93 o 
   0   5   1      708.70      774.49     50.10 o 
   1   5   1      607.80      581.50     33.29 o 
   2   5   1     1887.20     1842.71     78.19 o 
   3   5   1      166.57      144.71      5.95 o 
   4   5   1      175.77      194.46      6.32 o 
   5   5   1     9438.59     9707.75    224.95 o 
   6   5   1        2.01       21.59      5.82 o 
   7   5   1       25.94       28.43      5.98 o 
   8   5   1      619.75      563.19     22.05 o 
   9   5   1        8.65        6.97      5.50 o 
  10   5   1      130.92      133.31     11.94 o 
  11   5   1        3.63        8.23      7.52 o 
  12   5   1      541.65      532.33     35.56 o 
  13   5   1      128.99      147.77     13.81 o 
 -12   6   1      285.10      279.47     19.94 o 
 -11   6   1       33.69       59.77     12.66 o 
 -10   6   1      151.12      124.49     18.10 o 
  -9   6   1      260.35      242.23     16.03 o 
  -8   6   1      731.41      669.55     36.62 o 
  -7   6   1      203.81      271.04     18.18 o 
  -6   6   1     2564.55     2534.14    167.69 o 
  -5   6   1      710.22      705.04     23.61 o 
  -4   6   1      560.61      488.48     33.89 o 
  -3   6   1       36.87       43.80      4.39 o 
  -2   6   1      642.11      695.95     26.70 o 
  -1   6   1      100.03       89.16      5.66 o 
   0   6   1     1874.64     2042.78    135.05 o 
   1   6   1       12.37       12.81      4.03 o 
   2   6   1     3159.92     3204.67    133.66 o 
   3   6   1       25.58       23.38      4.53 o 
   4   6   1      169.24      132.06     17.60 o 
   5   6   1       31.76       31.74      5.16 o 
   6   6   1      498.00      455.18     25.45 o 
   7   6   1      173.99      190.92     10.40 o 
   8   6   1      458.31      283.21    118.59 o 
   9   6   1       67.06       85.07     10.90 o 
  10   6   1      420.19      395.41     33.32 o 
  11   6   1      285.22      313.03     25.84 o 
  12   6   1       68.53       67.61     14.36 o 
 -12   7   1      657.64      673.94     58.77 o 
 -11   7   1      330.24      336.49     27.42 o 
 -10   7   1      280.95      289.56     31.62 o 
  -9   7   1      312.47      330.85     20.16 o 
  -8   7   1      655.54      649.57     35.05 o 
  -7   7   1     1101.61     1058.77     55.62 o 
  -6   7   1      869.14      846.92     30.75 o 
  -5   7   1     5044.19     4012.51    563.70 o 
  -4   7   1      277.81      278.79     14.75 o 
  -3   7   1     1087.31     1057.17     55.37 o 
  -2   7   1      862.40      961.31     42.79 o 
  -1   7   1     3635.66     3616.34    207.91 o 
   0   7   1       18.93       28.19      4.59 o 
   1   7   1     4753.93     4611.90    310.31 o 
   2   7   1      875.09      858.59     53.52 o 
   3   7   1     3041.20     3016.69    118.79 o 
   4   7   1      166.74      160.58     11.26 o 
   5   7   1     2688.00     2601.53     70.59 o 
   6   7   1      833.57      812.60     66.64 o 
   7   7   1     2533.31     2503.85    133.55 o 
   8   7   1      720.86      728.75     18.81 o 
   9   7   1     1211.40     1161.04     66.86 o 
  10   7   1      844.49      760.42     85.27 o 
  11   7   1      458.24      462.98     39.36 o 
  12   7   1     1025.08     1076.86     69.13 o 
 -11   8   1      340.67      373.88     32.27 o 
 -10   8   1     1035.75     1141.57     47.23 o 
  -9   8   1      678.40      796.09     26.43 o 
  -8   8   1       12.32       19.10      9.27 o 
  -7   8   1      749.08      742.29     30.83 o 
  -6   8   1      735.85      697.97     24.91 o 
  -5   8   1      511.63      487.25     29.26 o 
  -4   8   1     4132.64     4014.36    181.22 o 
  -3   8   1      630.31      589.64     29.71 o 
  -2   8   1     4742.15     4525.47    278.68 o 
  -1   8   1       18.22       20.30      5.39 o 
   0   8   1     6659.37     6802.84    378.01 o 
   1   8   1     1326.83     1357.79     67.91 o 
   2   8   1     3806.58     3816.33    214.38 o 
   3   8   1      588.91      582.39     15.96 o 
   4   8   1     2031.12     1999.10     63.60 o 
   5   8   1       15.32       30.98      5.92 o 
   6   8   1     2112.12     2057.14    170.93 o 
   7   8   1     1658.33     1523.69    124.63 o 
   8   8   1      392.47      399.19     19.46 o 
   9   8   1      428.40      541.01     33.85 o 
  10   8   1     1721.97     1616.11    190.61 o 
  11   8   1      748.90      773.13     67.17 o 
 -10   9   1       14.93       30.17     19.68 o 
  -9   9   1      167.78      201.42     18.10 o 
  -8   9   1      542.41      605.24     45.91 o 
  -7   9   1       17.16       26.70     10.57 o 
  -6   9   1     1023.24     1019.51    111.38 o 
  -5   9   1      382.24      402.34     27.05 o 
  -4   9   1       10.38        5.56      6.57 o 
  -3   9   1     2019.74     1887.18    107.72 o 
  -2   9   1     1656.69     1619.88    106.49 o 
  -1   9   1     1597.97     1496.52     31.26 o 
   0   9   1      266.77      282.47     15.03 o 
   1   9   1     2005.61     1972.75     68.09 o 
   2   9   1      218.54      238.81     12.16 o 
   3   9   1     2223.83     2027.26     90.77 o 
   4   9   1      153.55      157.20     11.70 o 
   5   9   1     1589.27     1579.79     62.17 o 
   6   9   1      918.83      912.69     43.82 o 
   7   9   1      180.21      193.93     20.46 o 
   8   9   1      552.32      503.85     31.38 o 
   9   9   1      514.71      578.53     36.47 o 
  10   9   1      171.83      198.35     28.34 o 
  -9  10   1      151.92      168.16     31.75 o 
  -8  10   1      423.43      438.67     22.76 o 
  -7  10   1       22.41       60.78     12.92 o 
  -6  10   1       21.84       64.03     12.74 o 
  -5  10   1       36.60       30.58      8.44 o 
  -4  10   1     1121.11     1084.53     61.38 o 
  -3  10   1      651.17      652.86     53.20 o 
  -2  10   1     1669.07     1621.21    110.15 o 
  -1  10   1        4.27        2.36      6.40 o 
   0  10   1      895.85      905.11     81.49 o 
   1  10   1        5.19        0.27      6.79 o 
   2  10   1     1123.50     1057.55     37.82 o 
   3  10   1      894.18      826.36     23.18 o 
   4  10   1      317.48      300.61     12.55 o 
   5  10   1        4.41        0.94      6.00 o 
   6  10   1      569.08      550.18     27.27 o 
   7  10   1      265.09      256.09     41.45 o 
   8  10   1      126.64      134.13     15.90 o 
   9  10   1      164.67      168.70     27.29 o 
  -8  11   1       29.94       41.30     12.91 o 
  -7  11   1       27.16       29.98     12.63 o 
  -6  11   1        0.00        8.99     10.67 o 
  -5  11   1       48.61       58.59     10.48 o 
  -4  11   1      196.19      197.58     13.64 o 
  -3  11   1       13.54       37.93     11.21 o 
  -2  11   1      103.12      117.80     13.73 o 
  -1  11   1      436.58      454.38     30.29 o 
   0  11   1      346.56      296.50     18.27 o 
   1  11   1      241.42      218.59     16.88 o 
   2  11   1        7.22        4.94      9.54 o 
   3  11   1      142.34      156.30     25.46 o 
   4  11   1        6.24        6.04      7.96 o 
   5  11   1       38.91       43.73     12.47 o 
   6  11   1        2.01       11.77     11.40 o 
   7  11   1       43.93       50.72     19.28 o 
   8  11   1       25.56       17.13     13.41 o 
  -6  12   1      395.00      447.07     51.29 o 
  -5  12   1      219.83      195.92     18.38 o 
  -4  12   1       45.76       69.79     13.45 o 
  -3  12   1      354.84      322.34     20.87 o 
  -2  12   1      504.45      500.74     22.99 o 
  -1  12   1      257.05      225.67     15.23 o 
   0  12   1      591.02      594.73     27.94 o 
   1  12   1      151.03      151.96     12.82 o 
   2  12   1      161.43      182.07     13.98 o 
   3  12   1      100.28       96.35     14.69 o 
   4  12   1      569.71      569.74     24.95 o 
   5  12   1        0.45       -6.73     10.31 o 
   6  12   1       84.45      100.34     16.31 o 
  -3  13   1      223.78      224.78     16.36 o 
  -2  13   1        8.89        4.65     11.97 o 
  -1  13   1      867.60      794.61     30.24 o 
   0  13   1      139.09      111.77     15.64 o 
   1  13   1     1282.92     1177.94     35.81 o 
   2  13   1        0.77       -2.86      9.27 o 
 -14   0   2      173.04      176.57     24.93 o 
 -13   0   2     2059.20     1722.46     57.46 o 
 -12   0   2     1224.72      981.79     41.98 o 
 -11   0   2      337.05      315.11     24.93 o 
 -10   0   2     2291.65     2269.20    166.47 o 
  -9   0   2     2172.21     2076.69    235.87 o 
  -8   0   2      857.63      714.68     40.80 o 
  -7   0   2     3341.80     3219.15    191.68 o 
  -6   0   2    25151.06    26242.34   1448.60 o 
  -5   0   2     1090.37     1072.94     64.47 o 
  -4   0   2    14750.11    14952.65    745.20 o 
  -3   0   2     7361.25     6808.16    440.52 o 
  -2   0   2     2293.80     2332.47     24.66 o 
  -1   0   2    13099.99    10771.58     60.61 o 
   0   0   2    76913.66    53766.62    721.25 o 
   1   0   2     2356.83     1908.21     18.10 o 
   2   0   2     2769.15     2694.65     18.34 o 
   3   0   2      656.53      731.59     13.25 o 
   4   0   2    12645.26    13597.04     81.33 o 
   5   0   2     2480.72     2591.16     38.31 o 
   6   0   2    22957.73    24083.17    128.56 o 
   7   0   2     1383.67     1434.90     34.11 o 
   8   0   2     2193.00     2201.54     44.87 o 
   9   0   2     7471.83     7737.80     88.16 o 
  10   0   2     3954.10     3952.34     67.43 o 
  11   0   2       94.57      106.64     17.84 o 
  12   0   2        2.05       -1.70      8.43 o 
  13   0   2     2189.94     1957.21    185.36 o 
  14   0   2       24.54        9.97     14.43 o 
 -14   1   2      233.76      215.28     19.37 o 
 -13   1   2      167.44      141.89     15.68 o 
 -12   1   2     1747.33     1429.95     35.23 o 
 -11   1   2      110.52      112.66     10.60 o 
 -10   1   2      175.63      210.87     16.28 o 
  -9   1   2     1330.70     1310.89     84.71 o 
  -8   1   2     1057.87      967.82     56.43 o 
  -7   1   2      918.41      892.70     36.73 o 
  -6   1   2     2655.53     2949.99    114.50 o 
  -5   1   2    12806.80    13304.24    424.44 o 
  -4   1   2     1292.20     1489.49     69.00 o 
  -3   1   2     5353.86     5110.78    175.36 o 
  -2   1   2      207.75      139.03     30.65 o 
  -1   1   2     9875.94    10935.11     78.84 o 
   0   1   2      850.82      781.14     12.46 o 
   1   1   2     1472.05     1495.57     11.57 o 
   2   1   2      796.89      703.24     22.00 o 
   3   1   2     9185.90     9051.29    221.92 o 
   4   1   2     4051.02     3943.35     63.80 o 
   5   1   2    15886.28    16398.31    249.95 o 
   6   1   2      930.20      866.36     18.92 o 
   7   1   2     4770.11     4817.26     43.40 o 
   8   1   2      929.89      920.24     21.15 o 
   9   1   2     3611.93     3705.35     43.67 o 
  10   1   2     1018.41      993.19     45.12 o 
  11   1   2      486.21      455.42     33.17 o 
  12   1   2      715.92      706.38     46.09 o 
  13   1   2      174.12      194.81     13.85 o 
  14   1   2      604.28      516.06     26.16 o 
 -14   2   2       61.44       51.15     13.59 o 
 -13   2   2      208.31      194.62     17.61 o 
 -12   2   2      269.00      214.74     16.96 o 
 -11   2   2      593.12      615.37     36.95 o 
 -10   2   2       16.81       10.19      6.10 o 
  -9   2   2      209.89      205.67     17.34 o 
  -8   2   2        9.62        4.53      3.07 o 
  -7   2   2      874.04      869.54     32.97 o 
  -6   2   2     5678.30     6156.02    212.96 o 
  -5   2   2     3251.45     3017.54     87.84 o 
  -4   2   2     1191.05      995.39    271.95 o 
  -3   2   2      544.78      545.88     17.36 o 
  -2   2   2    49865.72    47399.07   3472.96 o 
  -1   2   2      413.54      414.12     21.24 o 
   0   2   2      580.51      561.95      9.00 o 
   1   2   2     3019.69     2996.70     68.87 o 
   2   2   2       73.11       78.97      5.77 o 
   3   2   2     2553.07     2375.30     67.52 o 
   4   2   2     3292.95     3329.53     53.81 o 
   5   2   2      304.50      272.25     10.78 o 
   6   2   2      938.47     1049.99     21.71 o 
   7   2   2       73.40       56.09      4.92 o 
   8   2   2      271.68      284.28     17.71 o 
   9   2   2      525.45      503.15     18.05 o 
  10   2   2     1739.66     1631.37    101.62 o 
  11   2   2      168.28      253.68     27.90 o 
  12   2   2       19.33       16.00      6.81 o 
  13   2   2      431.62      421.30     35.17 o 
  14   2   2        0.61       -1.25      8.99 o 
 -14   3   2      152.34      152.46     17.72 o 
 -13   3   2       10.35        3.15      9.83 o 
 -12   3   2       78.79       78.00     14.92 o 
 -11   3   2       49.48       55.31      8.70 o 
 -10   3   2      564.93      502.30     46.29 o 
  -9   3   2       49.97       52.40      6.30 o 
  -8   3   2      100.90      106.94     11.93 o 
  -7   3   2      395.96      490.08     42.29 o 
  -6   3   2        1.07       28.48      4.96 o 
  -5   3   2      282.69      307.84     20.27 o 
  -4   3   2     1670.69     1807.67    100.24 o 
  -3   3   2     4522.35     3940.61    485.10 o 
  -2   3   2     1364.73     1566.04     66.82 o 
  -1   3   2    37980.48    39755.74   2499.47 o 
   0   3   2      106.85      167.50      7.45 o 
   1   3   2     3806.21     3812.07    162.98 o 
   2   3   2     2700.51     2797.83    115.44 o 
   3   3   2      188.01      245.27      6.39 o 
   4   3   2     2333.72     2221.93     20.91 o 
   5   3   2     9235.20     9537.10    174.73 o 
   6   3   2       76.65       86.32      9.71 o 
   7   3   2      107.42      152.52     34.84 o 
   8   3   2       84.76       77.86      9.91 o 
   9   3   2      445.06      433.95     23.44 o 
  10   3   2        5.16       11.17      6.90 o 
  11   3   2        1.28        1.53      6.68 o 
  12   3   2       29.33       29.53     10.55 o 
  13   3   2       21.77       24.14      9.51 o 
 -13   4   2      963.82      965.39     35.94 o 
 -12   4   2       48.74       35.01      9.35 o 
 -11   4   2      750.65      710.93     30.96 o 
 -10   4   2      134.68      134.77     10.24 o 
  -9   4   2      641.80      583.57     33.04 o 
  -8   4   2      249.58      223.94      7.49 o 
  -7   4   2     1394.21     1168.86     49.01 o 
  -6   4   2       84.33      137.27     14.55 o 
  -5   4   2     2433.05     2324.83     80.86 o 
  -4   4   2     1787.72     1802.28     57.95 o 
  -3   4   2     4670.73     4468.32    154.79 o 
  -2   4   2       43.54       95.51      9.13 o 
  -1   4   2     1200.69     1171.79     64.23 o 
   0   4   2      295.22      299.70     18.86 o 
   1   4   2     4264.09     3873.72    124.85 o 
   2   4   2     2118.55     2250.92     81.95 o 
   3   4   2      744.84      762.58     19.08 o 
   4   4   2     3989.06     3902.37     60.39 o 
   5   4   2      793.62      692.19    159.91 o 
   6   4   2      249.70      256.53     42.26 o 
   7   4   2      464.52      489.80     33.74 o 
   8   4   2       67.36       47.18      6.35 o 
   9   4   2      197.74      171.53     13.25 o 
  10   4   2      302.96      320.17     20.08 o 
  11   4   2      203.74      194.12     13.47 o 
  12   4   2       97.96       90.67     11.28 o 
  13   4   2      213.68      207.89     15.98 o 
 -13   5   2       89.02       80.85     20.20 o 
 -12   5   2     1243.45     1257.50     55.09 o 
 -11   5   2        4.67       15.94      8.05 o 
 -10   5   2     3796.34     3503.13    189.23 o 
  -9   5   2     1345.21     1240.55     73.79 o 
  -8   5   2     1660.52     1507.13     74.98 o 
  -7   5   2      995.04      904.46     39.05 o 
  -6   5   2     4385.81     4323.58    134.59 o 
  -5   5   2      616.88      650.80     23.65 o 
  -4   5   2      298.89      280.00     44.01 o 
  -3   5   2    11285.53    11527.90    462.78 o 
  -2   5   2       54.42       97.34      7.30 o 
  -1   5   2     1957.30     1798.50     95.47 o 
   0   5   2     1695.04     1741.26    105.43 o 
   1   5   2     3798.62     3663.51    178.92 o 
   2   5   2      924.01      836.20     38.78 o 
   3   5   2     3058.32     2611.50     48.09 o 
   4   5   2      129.38      144.04      6.13 o 
   5   5   2      518.31      429.75     18.63 o 
   6   5   2     1791.22     1570.64     67.92 o 
   7   5   2     2199.70     1934.10     52.23 o 
   8   5   2      277.33      271.68     18.18 o 
   9   5   2      463.69      483.73     17.17 o 
  10   5   2      201.68      177.92     11.56 o 
  11   5   2      917.25      818.24     30.19 o 
  12   5   2     1195.94     1126.39     86.03 o 
  13   5   2      198.08      254.94     23.88 o 
 -12   6   2        6.34        2.34     10.78 o 
 -11   6   2     1254.42     1221.92     84.61 o 
 -10   6   2     1978.38     1878.43    131.71 o 
  -9   6   2     3342.67     3264.71    267.49 o 
  -8   6   2       36.62       45.91      8.63 o 
  -7   6   2     2472.90     2295.26     82.75 o 
  -6   6   2    12971.48    13078.31    439.39 o 
  -5   6   2     3017.67     2865.40    111.16 o 
  -4   6   2     4907.15     5106.39    219.02 o 
  -3   6   2      270.42      277.02     12.12 o 
  -2   6   2     5446.48     5214.39    220.08 o 
  -1   6   2      749.56      710.12     34.36 o 
   0   6   2     8059.95     8706.97    531.24 o 
   1   6   2      153.52      156.00      7.50 o 
   2   6   2     1250.23     1285.20     50.92 o 
   3   6   2      326.44      310.49     12.83 o 
   4   6   2     1859.40     1826.34     70.50 o 
   5   6   2      137.16      155.56     13.35 o 
   6   6   2     1119.33     1024.00     48.80 o 
   7   6   2     2049.84     2040.47     54.30 o 
   8   6   2      318.77      350.19     17.73 o 
   9   6   2        5.41       36.21      9.33 o 
  10   6   2      335.26      327.36     25.84 o 
  11   6   2      780.47      718.96     90.91 o 
  12   6   2      256.93      234.65     19.17 o 
 -12   7   2       84.92       87.08     14.93 o 
 -11   7   2        0.56        3.61     10.65 o 
 -10   7   2     1473.62     1443.68    122.92 o 
  -9   7   2      145.03      159.56     11.55 o 
  -8   7   2      311.28      285.92     23.02 o 
  -7   7   2       14.74       40.90      9.08 o 
  -6   7   2      679.40      652.88     29.54 o 
  -5   7   2     3606.42     2845.66    465.91 o 
  -4   7   2        1.56       -0.09      4.53 o 
  -3   7   2     1734.62     1687.19     88.10 o 
  -2   7   2     1310.43     1349.21    106.08 o 
  -1   7   2      476.14      439.61     30.41 o 
   0   7   2     1493.92     1579.34     98.42 o 
   1   7   2     3130.81     3116.97    129.71 o 
   2   7   2       76.39      102.28     11.49 o 
   3   7   2     1147.46     1013.00     54.11 o 
   4   7   2        7.43       20.61      5.36 o 
   5   7   2        4.94       21.82      9.72 o 
   6   7   2        1.47        9.73      7.51 o 
   7   7   2     2532.64     2448.61     77.69 o 
   8   7   2      609.48      630.71     28.81 o 
   9   7   2        9.08       23.83      9.77 o 
  10   7   2        5.17       10.33      8.31 o 
  11   7   2      350.88      385.95     21.75 o 
  12   7   2       23.55       39.85     13.66 o 
 -11   8   2        1.67       59.30     19.94 o 
 -10   8   2       63.80       97.08     20.46 o 
  -9   8   2      154.59      173.46     15.61 o 
  -8   8   2      144.61      148.65     16.92 o 
  -7   8   2       45.07       61.20     10.78 o 
  -6   8   2        0.56        7.40      6.05 o 
  -5   8   2      110.34      118.49     12.08 o 
  -4   8   2      408.71      368.49     22.79 o 
  -3   8   2     1000.93      899.18     50.53 o 
  -2   8   2        0.45       59.82     12.59 o 
  -1   8   2     1326.45     1344.56    100.29 o 
   0   8   2      399.66      387.84     20.79 o 
   1   8   2      247.89      225.75     13.45 o 
   2   8   2      334.48      421.14     14.32 o 
   3   8   2     1270.38     1231.78     37.07 o 
   4   8   2       14.09        6.25      4.32 o 
   5   8   2      986.64      936.04     17.10 o 
   6   8   2      113.46      124.24     10.21 o 
   7   8   2       19.31       47.19     10.42 o 
   8   8   2        8.81       13.37      7.37 o 
   9   8   2       42.08       47.28      9.16 o 
  10   8   2        4.36        8.37     12.07 o 
  11   8   2        6.11       66.20     14.18 o 
 -10   9   2        4.50        8.13     18.63 o 
  -9   9   2       31.80       47.49     12.46 o 
  -8   9   2      830.71      844.55     88.16 o 
  -7   9   2      200.97      206.42     26.63 o 
  -6   9   2       43.75       64.82     13.12 o 
  -5   9   2      588.75      594.52     26.96 o 
  -4   9   2        2.09        5.50      6.53 o 
  -3   9   2      111.83      115.36     12.14 o 
  -2   9   2      426.00      384.53     35.78 o 
  -1   9   2      663.13      687.59     45.86 o 
   0   9   2       58.02       67.59      8.08 o 
   1   9   2       46.98       69.52     10.63 o 
   2   9   2     1707.18     1762.16     95.63 o 
   3   9   2       11.80       19.95      7.01 o 
   4   9   2       35.90       38.49      7.46 o 
   5   9   2      468.16      343.92    103.72 o 
   6   9   2      211.93      233.76     27.29 o 
   7   9   2        0.84       40.08     17.45 o 
   8   9   2      361.87      361.24     20.92 o 
   9   9   2      166.06      190.05     17.44 o 
  10   9   2      167.62      215.93     27.55 o 
  -9  10   2      399.25      490.40     45.39 o 
  -8  10   2       11.06        7.17     16.00 o 
  -7  10   2      573.95      576.98     40.27 o 
  -6  10   2     1406.64     1513.31    170.80 o 
  -5  10   2      374.55      356.60     18.67 o 
  -4  10   2       14.00       27.28      8.00 o 
  -3  10   2      356.79      325.65     18.27 o 
  -2  10   2      515.34      528.85     21.68 o 
  -1  10   2        4.86       -5.13      6.41 o 
   0  10   2      571.23      559.25     21.34 o 
   1  10   2       73.13       76.56      9.42 o 
   2  10   2      689.74      689.92     46.42 o 
   3  10   2      355.35      331.71     18.63 o 
   4  10   2     1712.03     1653.35     82.90 o 
   5  10   2      109.50       98.63     13.26 o 
   6  10   2      244.49      279.12     18.40 o 
   7  10   2      830.66      823.59     59.69 o 
   8  10   2        6.76        9.44     11.46 o 
   9  10   2      252.68      269.19     31.75 o 
  -8  11   2      160.75      164.05     24.53 o 
  -7  11   2      120.06      129.21     16.11 o 
  -6  11   2       86.34      108.15     16.66 o 
  -5  11   2      775.94      847.93     29.08 o 
  -4  11   2      216.98      209.60     23.37 o 
  -3  11   2      648.00      662.81     43.61 o 
  -2  11   2      114.53      118.59     11.15 o 
  -1  11   2     1339.46     1225.04     32.44 o 
   0  11   2       49.19       43.25     13.66 o 
   1  11   2      195.99      214.86     13.85 o 
   2  11   2      209.74      203.87     11.67 o 
   3  11   2     3721.36     3612.93    191.36 o 
   4  11   2      170.64      199.24     13.74 o 
   5  11   2     1248.34     1198.61    114.00 o 
   6  11   2     1244.72     1239.63     83.56 o 
   7  11   2      187.86      226.30     19.48 o 
  -6  12   2      962.85      975.54    109.93 o 
  -5  12   2       19.57       19.85     11.57 o 
  -4  12   2        5.33       30.33      9.75 o 
  -3  12   2        8.94       14.68      8.87 o 
  -2  12   2     1111.23     1045.47     32.37 o 
  -1  12   2       26.27       11.84     10.20 o 
   0  12   2      893.72      811.12     28.66 o 
   1  12   2       30.19       29.68      9.36 o 
   2  12   2     1166.62     1154.32     52.23 o 
   3  12   2       10.08       16.51      8.85 o 
   4  12   2      869.74      896.90     48.76 o 
   5  12   2       56.24       47.48     18.37 o 
  -3  13   2       82.54       80.12     12.32 o 
  -2  13   2       16.03       12.15      9.43 o 
  -1  13   2      298.97      256.11     16.92 o 
   0  13   2       19.58        2.11     11.09 o 
   1  13   2      402.44      437.66     28.14 o 
   2  13   2       24.82       39.40     10.70 o 
 -14   1   3      172.58      154.48     17.53 o 
 -13   1   3       91.93       79.54     13.64 o 
 -12   1   3      679.43      593.14     24.30 o 
 -11   1   3      291.00      296.06     17.44 o 
 -10   1   3       50.13       43.36      7.03 o 
  -9   1   3      337.45      298.08     19.96 o 
  -8   1   3        7.96       15.25      3.68 o 
  -7   1   3       10.91       47.28      9.91 o 
  -6   1   3     1163.29     1169.09     38.14 o 
  -5   1   3      206.64      188.22     17.26 o 
  -4   1   3        2.00       16.81      2.13 o 
  -3   1   3     1244.26     1179.25     27.75 o 
  -2   1   3     3232.25     3190.20     37.53 o 
  -1   1   3    22629.07    23010.88    352.23 o 
   0   1   3      162.22      180.27      4.81 o 
   1   1   3    21345.76    21425.97    286.53 o 
   2   1   3        1.81       81.07      6.30 o 
   3   1   3    24274.91    23096.93    600.35 o 
   4   1   3      716.65      742.58     23.39 o 
   5   1   3     7487.34     7534.52    146.95 o 
   6   1   3     6466.19     6666.14    138.98 o 
   7   1   3      628.06      580.55     16.42 o 
   8   1   3      334.98      373.21     14.89 o 
   9   1   3      578.37      596.77     19.57 o 
  10   1   3     1563.40     1564.76     31.44 o 
  11   1   3      191.20      199.09     19.42 o 
  12   1   3     1191.75     1127.27     69.42 o 
  13   1   3       28.26       59.05      9.13 o 
  14   1   3      107.44       98.13     13.98 o 
 -14   2   3        2.97       -2.75     10.84 o 
 -13   2   3      997.13      991.59     41.45 o 
 -12   2   3       95.08       68.85     11.97 o 
 -11   2   3     2007.77     1902.34    103.00 o 
 -10   2   3      207.13      198.25     13.27 o 
  -9   2   3     2509.93     2328.55    125.80 o 
  -8   2   3       33.49       31.17      4.46 o 
  -7   2   3      382.55      305.07      7.58 o 
  -6   2   3       15.72       81.49     25.83 o 
  -5   2   3    12338.60    11098.20    486.04 o 
  -4   2   3      363.98      476.96     25.08 o 
  -3   2   3     1102.81     1363.55     29.27 o 
  -2   2   3    13715.94    14268.96    592.83 o 
  -1   2   3     4979.90     4833.90     40.67 o 
   0   2   3    54394.14    57739.41   1137.63 o 
   1   2   3     1033.27      911.36     15.86 o 
   2   2   3     5895.91     6118.58     88.65 o 
   3   2   3       48.39       64.93      6.25 o 
   4   2   3    12462.00    12394.99    239.98 o 
   5   2   3       70.10       99.35      9.50 o 
   6   2   3      465.55      418.73     23.37 o 
   7   2   3     2605.81     2503.32     49.65 o 
   8   2   3      518.39      537.91     17.58 o 
   9   2   3     1804.49     1707.50     31.25 o 
  10   2   3     1023.71     1031.42     26.58 o 
  11   2   3     2029.92     1990.96    135.29 o 
  12   2   3      475.36      425.29     18.99 o 
  13   2   3     1001.00      989.49     43.25 o 
 -14   3   3      773.20      734.28     30.14 o 
 -13   3   3       11.33       17.15     10.64 o 
 -12   3   3     1103.50      973.76     33.06 o 
 -11   3   3      451.21      359.28     21.67 o 
 -10   3   3      465.91      477.60     41.89 o 
  -9   3   3       97.72      110.57     11.72 o 
  -8   3   3     3878.59     3695.42    140.26 o 
  -7   3   3      671.43      628.64     18.79 o 
  -6   3   3      742.82      583.80     59.81 o 
  -5   3   3     1691.07     1409.26     39.34 o 
  -4   3   3       64.39       77.70      4.98 o 
  -3   3   3       27.64       18.42      2.13 o 
  -2   3   3     3533.45     4034.98    137.19 o 
  -1   3   3    66241.51    68369.96   3782.17 o 
   0   3   3     1517.27     1464.49     48.47 o 
   1   3   3     2357.63     2228.37     65.32 o 
   2   3   3     2520.03     2524.59     69.40 o 
   3   3   3     7169.88     6402.98    104.66 o 
   4   3   3     1299.40     1464.63     36.50 o 
   5   3   3     3988.81     3546.41     61.79 o 
   6   3   3     1900.58     1759.25     56.20 o 
   7   3   3     2612.64     2331.10     54.31 o 
   8   3   3      254.88      331.96     22.56 o 
   9   3   3      224.47      220.94     13.97 o 
  10   3   3      466.63      450.73     34.76 o 
  11   3   3      354.56      325.65     22.07 o 
  12   3   3     1552.59     1451.58     91.80 o 
  13   3   3      198.42      202.61     20.98 o 
 -13   4   3      333.76      330.59     21.61 o 
 -12   4   3        0.20       -3.37      9.37 o 
 -11   4   3      715.13      720.43     45.20 o 
 -10   4   3      354.93      324.01     19.04 o 
  -9   4   3     1779.93     1711.15     91.40 o 
  -8   4   3       59.08       65.68      5.04 o 
  -7   4   3     1650.13     1563.51     39.83 o 
  -6   4   3     1601.03     1482.88     39.07 o 
  -5   4   3     2432.31     2342.23     84.53 o 
  -4   4   3     3035.07     3038.38    128.72 o 
  -3   4   3      401.41      527.69     21.97 o 
  -2   4   3     1568.06     1689.89     41.38 o 
  -1   4   3       33.79       27.09      2.99 o 
   0   4   3     6505.15     6732.73    358.01 o 
   1   4   3      454.19      519.95     18.85 o 
   2   4   3      136.00      140.36      8.47 o 
   3   4   3     2992.63     2946.78     62.61 o 
   4   4   3     3152.85     3018.33     57.21 o 
   5   4   3       36.62       45.00      7.45 o 
   6   4   3      248.79      379.68     18.06 o 
   7   4   3      876.04      923.21     35.60 o 
   8   4   3      890.08      853.98     57.98 o 
   9   4   3      809.10      736.34     40.66 o 
  10   4   3      225.50      200.28     19.27 o 
  11   4   3      214.75      248.80     15.57 o 
  12   4   3      393.81      352.80     14.23 o 
  13   4   3     1092.35     1071.60     72.50 o 
 -13   5   3        6.53        3.91     11.22 o 
 -12   5   3        8.52       12.05      9.30 o 
 -11   5   3      294.34      277.74     17.10 o 
 -10   5   3      237.94      236.16     25.98 o 
  -9   5   3      492.52      432.51     14.01 o 
  -8   5   3       85.35       65.49     12.16 o 
  -7   5   3       67.53       72.07     18.66 o 
  -6   5   3        2.42       23.19      4.94 o 
  -5   5   3      924.52     1007.73     49.30 o 
  -4   5   3      189.24      198.53      9.48 o 
  -3   5   3      162.91      182.57     11.46 o 
  -2   5   3      340.97      397.09     18.09 o 
  -1   5   3      150.06      164.66     13.86 o 
   0   5   3     4702.27     5075.64    255.68 o 
   1   5   3      475.09      410.65     18.50 o 
   2   5   3      137.77      290.81     23.90 o 
   3   5   3     1885.40     1832.35     59.17 o 
   4   5   3     1260.87     1315.05     27.04 o 
   5   5   3        2.65       -2.83      4.56 o 
   6   5   3      348.32      419.75     53.47 o 
   7   5   3       35.54       34.19      5.13 o 
   8   5   3     1040.43      932.53     53.26 o 
   9   5   3        9.27       11.26      5.89 o 
  10   5   3        3.76        0.22      6.37 o 
  11   5   3      773.00      698.24     23.77 o 
  12   5   3      178.52      170.90     16.72 o 
  13   5   3       19.59        9.19     11.57 o 
 -12   6   3        6.52        0.75     11.24 o 
 -11   6   3       27.54       76.72     12.80 o 
 -10   6   3      198.50      209.22     35.42 o 
  -9   6   3      775.64      723.54     87.74 o 
  -8   6   3       12.36       10.76      5.08 o 
  -7   6   3      183.77      232.39      9.86 o 
  -6   6   3     1103.03     1342.79     57.41 o 
  -5   6   3      244.58      182.40     41.54 o 
  -4   6   3      316.87      320.79     16.28 o 
  -3   6   3      713.39      783.97     33.87 o 
  -2   6   3     4752.04     5084.57    202.15 o 
  -1   6   3       19.31       17.97      4.32 o 
   0   6   3     3971.22     4355.32    249.40 o 
   1   6   3      173.07      168.46     12.43 o 
   2   6   3      438.90      503.09     32.06 o 
   3   6   3       22.56       23.45      4.93 o 
   4   6   3        2.16        5.15      4.54 o 
   5   6   3      536.23      493.78     12.86 o 
   6   6   3      166.84      223.69     62.05 o 
   7   6   3       22.75       32.39     10.42 o 
   8   6   3        0.73        2.80      5.95 o 
   9   6   3       62.39       77.25     11.73 o 
  10   6   3        0.15       -2.30      8.37 o 
  11   6   3      328.29      373.78     20.77 o 
  12   6   3        3.63      -10.08     10.08 o 
 -12   7   3      510.99      550.56     47.62 o 
 -11   7   3        6.12        3.09     10.72 o 
 -10   7   3      648.46      644.53     34.50 o 
  -9   7   3       87.59      115.94     10.45 o 
  -8   7   3      342.01      351.24     22.84 o 
  -7   7   3      264.34      227.06     15.36 o 
  -6   7   3       10.69       15.22      4.94 o 
  -5   7   3     5526.31     5554.66    222.93 o 
  -4   7   3       66.34       57.06      6.85 o 
  -3   7   3     3492.77     3441.11    173.06 o 
  -2   7   3       43.08       40.37      7.24 o 
  -1   7   3     9165.22     9240.08    618.65 o 
   0   7   3      125.32      144.76      8.57 o 
   1   7   3     1890.63     1647.84     99.42 o 
   2   7   3      587.53      658.63     25.62 o 
   3   7   3       66.67       42.40      6.03 o 
   4   7   3       33.66       62.23      8.40 o 
   5   7   3     2463.00     2410.73     61.31 o 
   6   7   3      340.51      356.52     49.46 o 
   7   7   3     1243.33     1211.96     61.53 o 
   8   7   3      156.66      162.80     13.76 o 
   9   7   3      315.48      349.43     18.86 o 
  10   7   3      287.48      283.17     18.56 o 
  11   7   3       54.19       71.08     13.40 o 
 -11   8   3     1079.20     1213.72     50.64 o 
 -10   8   3      546.78      641.76     38.04 o 
  -9   8   3     1645.52     1726.80    118.98 o 
  -8   8   3        5.18        4.38      9.08 o 
  -7   8   3      338.29      358.10     31.48 o 
  -6   8   3     1243.63      938.22    364.19 o 
  -5   8   3     2410.37     2414.63    115.90 o 
  -4   8   3     3016.30     3077.96    180.10 o 
  -3   8   3      818.99      799.87     37.89 o 
  -2   8   3     2172.37     2212.93    124.14 o 
  -1   8   3      193.91      201.15     15.64 o 
   0   8   3     1965.66     1930.56     67.17 o 
   1   8   3      177.09      189.24     20.67 o 
   2   8   3     1471.90     1322.03     87.37 o 
   3   8   3      422.52      409.59     13.86 o 
   4   8   3     1411.35     1381.35     56.08 o 
   5   8   3       12.69       21.52      6.68 o 
   6   8   3     1520.88     1465.39     72.68 o 
   7   8   3     1268.73     1204.29     32.14 o 
   8   8   3      285.22      290.34     14.49 o 
   9   8   3      305.33      368.71     32.14 o 
  10   8   3      298.81      294.40     19.68 o 
  11   8   3      511.04      528.27     29.39 o 
 -10   9   3      392.73      456.52     35.68 o 
  -9   9   3      275.28      300.03     29.39 o 
  -8   9   3      987.34     1028.25     74.25 o 
  -7   9   3        6.59       12.66      9.90 o 
  -6   9   3     1907.29     1847.59     86.27 o 
  -5   9   3     1701.84     1799.01     75.09 o 
  -4   9   3        3.03        4.11      6.54 o 
  -3   9   3      410.06      376.22     17.44 o 
  -2   9   3     2311.34     2115.07     47.88 o 
  -1   9   3     1927.16     1863.29     97.45 o 
   0   9   3     1013.65      982.85     69.27 o 
   1   9   3     1891.27     1828.73     95.98 o 
   2   9   3      138.56      130.50     17.09 o 
   3   9   3     4447.91     4217.83    143.65 o 
   4   9   3       12.27       18.24      6.92 o 
   5   9   3     1168.90     1151.98     38.83 o 
   6   9   3     1008.52     1036.49     41.98 o 
   7   9   3      493.97      515.49     22.26 o 
   8   9   3      529.88      491.99     23.23 o 
   9   9   3      375.35      372.36     21.89 o 
  10   9   3      371.64      390.14     33.32 o 
  -9  10   3      190.20      212.26     33.98 o 
  -8  10   3      156.19      177.98     17.06 o 
  -7  10   3      421.18      424.38     22.15 o 
  -6  10   3      573.75      579.32     66.12 o 
  -5  10   3      143.48      144.53     12.48 o 
  -4  10   3     1045.12     1054.75     40.76 o 
  -3  10   3      619.08      610.61     40.09 o 
  -2  10   3      117.56      138.24     11.19 o 
  -1  10   3       41.57       35.14      7.88 o 
   0  10   3      238.72      242.41     20.03 o 
   1  10   3      243.37      226.84     15.37 o 
   2  10   3      854.12      915.48     44.54 o 
   3  10   3      614.98      594.03     18.70 o 
   4  10   3      241.85      219.00     13.04 o 
   5  10   3      133.24      147.28     17.58 o 
   6  10   3      835.55      894.08     54.70 o 
   7  10   3      746.94      746.65     65.99 o 
   8  10   3      443.97      437.59     29.39 o 
   9  10   3      466.22      466.73     35.55 o 
  -8  11   3       14.87        6.11     12.16 o 
  -7  11   3       26.07       20.21     12.13 o 
  -6  11   3       20.93       30.80     11.80 o 
  -5  11   3      948.26      979.22     60.93 o 
  -4  11   3       80.24       72.57     10.42 o 
  -3  11   3      170.89      198.04     13.59 o 
  -2  11   3       37.83       49.98     11.13 o 
  -1  11   3      151.82      117.51     13.91 o 
   0  11   3     1052.85      997.96     66.02 o 
   1  11   3        7.38       18.73      9.89 o 
   2  11   3       42.42       65.20      9.79 o 
   3  11   3       63.71       95.96      9.73 o 
   4  11   3      393.15      373.13     20.60 o 
   5  11   3       34.60       33.97     11.95 o 
   6  11   3       14.94       17.80     12.29 o 
   7  11   3      130.62      149.63     17.23 o 
  -6  12   3      323.28      375.53     69.40 o 
  -5  12   3        3.75       -6.00      8.63 o 
  -4  12   3        1.26       11.59      8.98 o 
  -3  12   3     1008.86     1007.84     30.63 o 
  -2  12   3      701.22      657.49     27.18 o 
  -1  12   3     1081.14      984.40     31.52 o 
   0  12   3      147.07      162.57     13.31 o 
   1  12   3       51.09       48.63     12.34 o 
   2  12   3      182.41      213.85     15.09 o 
   3  12   3        3.95        6.56      8.31 o 
   4  12   3      495.34      453.19     30.69 o 
   5  12   3        6.06       -2.09     10.27 o 
  -2  13   3      603.68      567.58     26.44 o 
  -1  13   3      479.30      515.40     43.42 o 
   0  13   3       14.20       -0.20      8.62 o 
   1  13   3     1558.30     1553.49    111.44 o 
   2  13   3       23.65       11.97      9.97 o 
 -14   0   4        5.53       -0.79     15.74 o 
 -13   0   4     1288.21     1194.31     49.06 o 
 -12   0   4      144.23      129.61     20.20 o 
 -11   0   4     1082.41     1010.91     40.14 o 
 -10   0   4      419.59      393.82     25.45 o 
  -9   0   4     1057.14     1219.42    151.78 o 
  -8   0   4     4889.51     5134.75    262.23 o 
  -7   0   4     4352.74     4125.57    222.12 o 
  -6   0   4    13231.92    13984.77    602.10 o 
  -5   0   4      328.80      287.27     10.33 o 
  -4   0   4     1085.45     1318.67     25.97 o 
  -3   0   4     3546.44     3262.08     80.15 o 
  -2   0   4       15.67       31.76      3.06 o 
  -1   0   4      153.74      158.51     16.40 o 
   0   0   4    15214.45    13726.39     68.48 o 
   1   0   4     1780.68     1571.34     24.79 o 
   2   0   4       22.35      182.82    106.26 o 
   3   0   4     1424.66     1193.06     29.25 o 
   4   0   4      938.58     1032.39     27.02 o 
   5   0   4     2593.66     2299.48    126.72 o 
   6   0   4     2751.32     2654.39     45.39 o 
   7   0   4      473.35      453.37     22.04 o 
   8   0   4     5534.60     5612.35     74.78 o 
   9   0   4     7068.27     7017.34     88.68 o 
  10   0   4      205.25      191.53     20.99 o 
  11   0   4     1994.86     2052.52     54.57 o 
  12   0   4       77.57       94.98     18.89 o 
  13   0   4     1100.86     1040.19    106.52 o 
 -14   1   4      557.93      472.67     24.30 o 
 -13   1   4       69.54       56.11     12.71 o 
 -12   1   4     1024.84      923.60     29.22 o 
 -11   1   4        7.55       46.65     10.67 o 
 -10   1   4      476.95      425.70     18.64 o 
  -9   1   4      857.30      782.69     54.06 o 
  -8   1   4      830.77      809.05     33.33 o 
  -7   1   4     4754.10     5186.06    155.44 o 
  -6   1   4     1720.26     1842.80     59.08 o 
  -5   1   4     2005.08     1836.50     58.08 o 
  -4   1   4      267.15      330.61     24.35 o 
  -3   1   4    17980.30    17175.10    529.58 o 
  -2   1   4     1876.20     1973.67     55.67 o 
  -1   1   4     1564.44     1972.25     51.73 o 
   0   1   4     3772.10     4019.07     55.75 o 
   1   1   4    33024.14    33052.43    452.77 o 
   2   1   4     1679.83     1816.34     37.25 o 
   3   1   4      395.85      531.36      9.24 o 
   4   1   4      190.61      212.82      4.28 o 
   5   1   4     5629.68     6038.82    256.42 o 
   6   1   4      852.24      856.08     41.05 o 
   7   1   4     4378.80     4171.22     82.25 o 
   8   1   4      832.68      823.09     21.61 o 
   9   1   4     1301.02     1333.36     28.36 o 
  10   1   4     1104.78     1107.74     27.92 o 
  11   1   4       12.14       31.73     10.18 o 
  12   1   4      632.65      621.97     34.60 o 
  13   1   4        7.73       22.28      7.70 o 
 -14   2   4       32.46       44.67     13.08 o 
 -13   2   4      171.28      200.58     17.63 o 
 -12   2   4       84.95       66.58     12.34 o 
 -11   2   4      403.07      379.51     19.46 o 
 -10   2   4      207.05      153.90     10.09 o 
  -9   2   4      281.33      263.32     26.63 o 
  -8   2   4       35.52       60.81      5.08 o 
  -7   2   4     2092.06     2194.38     75.68 o 
  -6   2   4     2235.23     2215.07     77.62 o 
  -5   2   4     1184.12     1041.04     51.04 o 
  -4   2   4      849.30      930.18     21.42 o 
  -3   2   4     3376.38     3610.42     58.87 o 
  -2   2   4     8326.82     9452.62    222.75 o 
  -1   2   4     2169.17     2345.62     79.04 o 
   0   2   4    12415.50    13663.50    206.35 o 
   1   2   4      226.68      204.93      5.23 o 
   2   2   4      411.91      737.59     22.83 o 
   3   2   4      567.65      598.16     11.13 o 
   4   2   4    15853.80    16519.17    295.39 o 
   5   2   4      105.97       88.90      3.82 o 
   6   2   4      354.31      478.66     21.93 o 
   7   2   4     1936.48     1920.83     70.84 o 
   8   2   4     2144.30     2095.77    132.37 o 
   9   2   4      399.02      378.43     16.78 o 
  10   2   4       80.83      104.30     11.30 o 
  11   2   4      182.98      277.30     16.73 o 
  12   2   4       85.16       81.95     11.65 o 
  13   2   4      467.50      480.21     31.32 o 
 -14   3   4       19.29       27.89     13.59 o 
 -13   3   4        6.34        8.02     10.30 o 
 -12   3   4      741.53      670.88     25.69 o 
 -11   3   4      451.49      356.31     18.64 o 
 -10   3   4       43.41       39.91      7.56 o 
  -9   3   4        6.09       21.71      5.86 o 
  -8   3   4      165.14      151.78      7.81 o 
  -7   3   4       27.29       22.81      4.19 o 
  -6   3   4       41.87      112.43     22.57 o 
  -5   3   4      326.11      385.66     20.64 o 
  -4   3   4      540.29      534.20     18.78 o 
  -3   3   4      429.13      493.81     59.18 o 
  -1   3   4     3430.93     3420.10    111.40 o 
   0   3   4     2368.14     2544.76     52.80 o 
   1   3   4     4099.11     4134.55     82.53 o 
   2   3   4     5129.72     5454.78    103.61 o 
   3   3   4     3473.73     3865.60     53.04 o 
   4   3   4      496.37      488.97      8.18 o 
   5   3   4        0.74        9.93      5.64 o 
   6   3   4       61.77       58.25      8.66 o 
   7   3   4      412.21      407.55     11.29 o 
   8   3   4      246.52      224.70     14.43 o 
   9   3   4       54.05       56.75      9.00 o 
  10   3   4      262.67      300.24     16.78 o 
  11   3   4      567.95      576.60     40.53 o 
  12   3   4       82.94       85.09     10.64 o 
  13   3   4        4.44        7.83      7.57 o 
 -13   4   4      630.88      674.72     28.60 o 
 -12   4   4      209.37      185.38     16.11 o 
 -11   4   4     1079.88     1025.65     50.78 o 
 -10   4   4      115.50      118.47     10.10 o 
  -9   4   4      578.27      579.67     19.42 o 
  -8   4   4     1794.79     1639.60     95.39 o 
  -7   4   4     2668.48     2544.37     51.53 o 
  -6   4   4      398.08      426.88      7.51 o 
  -5   4   4     7351.41     7536.18    287.58 o 
  -4   4   4        4.28       16.97      5.64 o 
  -3   4   4     1472.00     1530.89     40.28 o 
  -2   4   4      570.82      596.35     12.90 o 
  -1   4   4     8989.13     9641.47    640.53 o 
   0   4   4     7251.84     8322.86    317.12 o 
   1   4   4      345.82      340.02     12.43 o 
   3   4   4     2032.42     2194.14     35.42 o 
   4   4   4     3105.47     3095.47     93.68 o 
   5   4   4      544.12      501.51     14.05 o 
   6   4   4     2543.71     2373.93     68.89 o 
   7   4   4      131.69      189.11     29.26 o 
   8   4   4       36.10       25.97      9.71 o 
   9   4   4       78.74       67.03     10.10 o 
  10   4   4     1291.55     1300.82     69.51 o 
  11   4   4      693.26      707.81     32.30 o 
  12   4   4       57.88       54.41     13.21 o 
  13   4   4      224.45      221.29     15.29 o 
 -13   5   4      269.11      265.56     20.41 o 
 -12   5   4      821.87      785.85     43.68 o 
 -11   5   4      148.77      155.32     12.30 o 
 -10   5   4     1141.88     1118.85     51.04 o 
  -9   5   4      322.22      332.25     30.35 o 
  -8   5   4     1067.47     1069.12     43.47 o 
  -7   5   4     1622.85     1373.61    131.21 o 
  -6   5   4     4239.38     4197.04    107.54 o 
  -5   5   4     3419.02     3374.49    136.79 o 
  -4   5   4     3488.14     3630.03     99.06 o 
  -3   5   4     1225.30     1064.61     38.56 o 
  -2   5   4     4069.35     3835.70    283.83 o 
  -1   5   4    15559.84    16084.77    816.47 o 
   0   5   4      736.29      788.42     36.42 o 
   1   5   4     9344.59     9431.64    324.29 o 
   2   5   4       91.09      137.13      8.74 o 
   3   5   4     6897.17     6284.98    125.46 o 
   4   5   4      529.85      634.91     30.73 o 
   5   5   4     4879.64     4706.82    102.14 o 
   6   5   4     1026.47     1029.62     19.09 o 
   7   5   4     2724.48     2571.15     51.28 o 
   8   5   4      221.69      176.79     62.10 o 
   9   5   4      271.28      301.48     19.17 o 
  10   5   4      352.35      316.76     14.18 o 
  11   5   4      565.65      475.31     17.90 o 
  12   5   4      779.72      742.76     27.87 o 
 -12   6   4      191.53      189.58     18.07 o 
 -11   6   4      713.16      738.17     47.23 o 
 -10   6   4      107.83      128.96     14.50 o 
  -9   6   4     2412.94     2362.77    129.90 o 
  -8   6   4      222.77      177.45     12.31 o 
  -7   6   4      828.50      815.64     32.42 o 
  -6   6   4     3289.57     3348.73    122.96 o 
  -5   6   4     4652.21     4662.15    142.38 o 
  -4   6   4     1946.86     1882.39     59.55 o 
  -3   6   4     1769.20     1761.27     59.39 o 
  -2   6   4      923.89      918.31     40.86 o 
  -1   6   4     5476.67     5496.54    308.56 o 
   0   6   4    13290.34    14091.38    648.66 o 
   1   6   4       71.15       79.29      6.15 o 
   2   6   4      438.88      441.83     17.50 o 
   3   6   4      956.92      896.67     27.49 o 
   4   6   4     7745.38     7689.38    245.35 o 
   5   6   4      397.35      381.18     11.67 o 
   6   6   4     1078.02     1002.30     29.52 o 
   7   6   4     1984.61     2012.21     40.53 o 
   8   6   4     1086.89     1158.02     46.31 o 
   9   6   4      134.54      150.82     13.67 o 
  10   6   4      800.71      720.03     45.78 o 
  11   6   4     1041.73      962.52     30.47 o 
  12   6   4        1.33      -11.28     16.27 o 
 -12   7   4      291.80      260.28     32.01 o 
 -11   7   4      212.69      260.66     32.01 o 
 -10   7   4      543.36      549.76     68.74 o 
  -9   7   4      355.09      363.36     15.10 o 
  -8   7   4      403.59      376.18     32.08 o 
  -7   7   4      775.69      850.64     35.57 o 
  -6   7   4      935.73      708.71    161.96 o 
  -5   7   4     6307.74     6281.04    319.74 o 
  -4   7   4     1245.93     1222.64     45.45 o 
  -3   7   4       86.46      114.25      8.87 o 
  -2   7   4     2968.92     3053.58    135.57 o 
  -1   7   4     1718.67     1647.44     92.52 o 
   0   7   4     1791.99     1829.51    102.78 o 
   1   7   4     2111.50     1994.60     82.82 o 
   2   7   4       16.64       12.32      4.63 o 
   3   7   4     3822.00     3593.78     99.71 o 
   4   7   4       19.07       28.82      5.93 o 
   5   7   4     1075.33     1043.42     19.35 o 
   6   7   4      634.47      597.81     29.91 o 
   7   7   4     1614.63     1657.55    100.62 o 
   8   7   4      304.01      284.99     13.81 o 
   9   7   4       78.62       77.37     12.21 o 
  10   7   4       19.14       18.84     10.01 o 
  11   7   4      271.34      297.75     20.36 o 
 -11   8   4      243.24      273.91     30.43 o 
 -10   8   4       85.14      150.34     24.14 o 
  -9   8   4      305.94      323.44     31.88 o 
  -8   8   4        8.28        2.91      8.54 o 
  -7   8   4      172.98      250.37     16.81 o 
  -6   8   4       54.68       77.56     10.89 o 
  -5   8   4       68.53       76.26      9.75 o 
  -4   8   4       43.70       41.91      7.15 o 
  -3   8   4      938.59      884.59     67.69 o 
  -2   8   4       47.57       85.30      7.85 o 
  -1   8   4      753.37      648.03     20.13 o 
   0   8   4      678.48      664.64     46.02 o 
   1   8   4      300.95      275.95     14.02 o 
   2   8   4      489.35      481.24     14.73 o 
   3   8   4     1433.48     1323.67     47.62 o 
   4   8   4      678.62      667.87     26.87 o 
   5   8   4     1111.53     1050.31     21.01 o 
   6   8   4       50.62       59.04     10.76 o 
   7   8   4        2.14       -0.24      8.53 o 
   8   8   4       26.51       29.14      8.50 o 
   9   8   4       26.74       34.37     11.32 o 
  10   8   4      291.30      308.84     28.34 o 
 -10   9   4        1.17       -7.61     16.00 o 
  -9   9   4      102.82      102.57     19.28 o 
  -8   9   4      232.04      230.30     39.75 o 
  -7   9   4      123.09      121.54     13.56 o 
  -6   9   4        8.08       13.27      7.50 o 
  -5   9   4       20.94       44.16      8.38 o 
  -4   9   4      152.72      150.77     11.42 o 
  -3   9   4       57.27       86.83      9.50 o 
  -2   9   4      105.14       92.70      9.75 o 
  -1   9   4      228.21      222.28     13.80 o 
   0   9   4       27.50       21.78      6.47 o 
   1   9   4     2946.28     2817.66    156.66 o 
   2   9   4      570.21      626.80     22.26 o 
   3   9   4      357.86      361.32     14.67 o 
   4   9   4       76.68       85.63     11.71 o 
   5   9   4      166.05      182.66     16.00 o 
   6   9   4       16.56       22.27      9.49 o 
   7   9   4       64.58       66.02     12.24 o 
   8   9   4      284.58      265.85     19.20 o 
   9   9   4      262.62      281.23     20.28 o 
  10   9   4      536.29      579.27     35.42 o 
  -9  10   4      894.72      960.62     84.75 o 
  -8  10   4       57.79       76.60     23.22 o 
  -7  10   4       77.13       88.53     13.32 o 
  -6  10   4      118.85      159.99     12.73 o 
  -5  10   4        7.59       14.15      8.08 o 
  -4  10   4      107.13      146.64     12.99 o 
  -3  10   4       29.32       30.12      7.84 o 
  -2  10   4     1187.86     1184.52     33.85 o 
  -1  10   4      386.74      351.28     24.79 o 
   0  10   4     1346.08     1314.24     32.01 o 
   1  10   4        1.96        6.82      6.83 o 
   2  10   4     1103.94     1050.81     43.54 o 
   3  10   4       70.67       65.61      9.28 o 
   4  10   4     1142.34     1188.36     30.65 o 
   5  10   4       87.21       76.87     12.14 o 
   6  10   4      104.22      113.22     25.19 o 
   7  10   4     1735.73     1634.70     39.21 o 
   8  10   4     1073.49     1131.69     46.18 o 
  -8  11   4      199.61      227.08     20.43 o 
  -7  11   4      149.45      145.53     20.73 o 
  -6  11   4        4.32       -6.96     10.61 o 
  -5  11   4      269.83      293.04     15.85 o 
  -4  11   4       46.23       44.37     11.30 o 
  -3  11   4     1639.76     1674.65    148.84 o 
  -2  11   4      243.49      212.97     16.78 o 
  -1  11   4      733.10      764.53     47.00 o 
   0  11   4       17.65       19.83      8.08 o 
   1  11   4      879.68      921.79     62.11 o 
   2  11   4       37.61       45.39      9.29 o 
   3  11   4     2463.13     2501.56     42.51 o 
   4  11   4        1.95        7.38      7.94 o 
   5  11   4     1225.28     1255.01     35.61 o 
   6  11   4      834.08      823.68     68.48 o 
   7  11   4      422.19      457.39     24.58 o 
  -6  12   4      195.00      224.15     29.39 o 
  -5  12   4       21.72       26.94     12.15 o 
  -4  12   4      124.85      132.12     13.52 o 
  -3  12   4        3.64       -6.69     10.02 o 
  -2  12   4     1204.39     1127.30     70.71 o 
  -1  12   4        0.59        1.71      9.83 o 
   0  12   4      418.09      443.41     24.49 o 
   1  12   4      111.41      113.61     16.08 o 
   2  12   4      741.69      735.35     26.95 o 
   3  12   4        0.30        4.19      7.54 o 
   4  12   4     1224.11     1262.92     96.03 o 
   5  12   4      107.71      115.24     15.74 o 
  -2  13   4       44.14       23.13     12.55 o 
  -1  13   4       87.50      111.53     16.68 o 
   0  13   4        0.43       -1.56     10.84 o 
   1  13   4      781.28      788.90     30.66 o 
 -14   1   5      126.13      154.99     17.70 o 
 -13   1   5        9.29        3.30     10.01 o 
 -12   1   5      256.08      241.00     17.95 o 
 -11   1   5      663.15      618.50     23.00 o 
 -10   1   5       70.75       59.51     10.11 o 
  -9   1   5     1031.20      958.04     48.02 o 
  -8   1   5      183.44      186.11      6.40 o 
  -7   1   5     1926.69     1985.56     47.27 o 
  -6   1   5      528.13      471.82     12.93 o 
  -5   1   5     1493.92     1414.18     45.37 o 
  -4   1   5      511.39      462.42     47.40 o 
  -3   1   5     3091.81     3075.23    108.84 o 
  -2   1   5     4667.75     5196.05    260.73 o 
  -1   1   5     2075.83     2390.87     94.84 o 
   0   1   5     1024.08     1136.86     14.01 o 
   1   1   5      166.17      179.65      4.18 o 
   2   1   5     1361.29     1505.53     34.08 o 
   3   1   5     4454.22     4287.01     80.21 o 
   4   1   5      163.52      136.89      4.20 o 
   5   1   5     3909.69     3983.36    112.44 o 
   6   1   5     1024.82     1075.06     21.92 o 
   7   1   5      738.71      727.64     39.88 o 
   8   1   5       89.78       90.65      9.63 o 
   9   1   5     1274.82     1310.13     28.85 o 
  10   1   5     1420.52     1413.25     31.63 o 
  11   1   5      573.24      575.74     23.08 o 
  12   1   5      875.96      931.09     29.50 o 
  13   1   5       57.74       67.44     12.68 o 
 -14   2   5        9.99        2.58     11.78 o 
 -13   2   5      847.92      800.20     29.20 o 
 -12   2   5        0.03       -1.31      8.51 o 
 -11   2   5     3313.47     2934.44     54.70 o 
 -10   2   5      168.64      160.62     13.19 o 
  -9   2   5      554.73      545.40     29.30 o 
  -8   2   5        5.09       30.96      4.61 o 
  -7   2   5      542.04      580.58     25.55 o 
  -6   2   5     3873.29     4084.19    189.39 o 
  -5   2   5     2071.83     1919.23     41.30 o 
  -4   2   5      657.90      740.67     43.62 o 
  -3   2   5      733.02      835.66     14.41 o 
  -2   2   5     9261.03    11054.67    282.52 o 
  -1   2   5     6836.12     7705.18    188.66 o 
   0   2   5      934.56      821.58    189.46 o 
   1   2   5      372.80      419.62      7.71 o 
   2   2   5      483.22      593.67     12.82 o 
   3   2   5     2367.65     2357.25     72.18 o 
   4   2   5     1812.24     1826.19     27.04 o 
   5   2   5      473.22      472.78      7.22 o 
   6   2   5     8332.96     8383.83    439.95 o 
   7   2   5     4145.00     3834.84    112.16 o 
   8   2   5     7921.41     7306.87    179.99 o 
   9   2   5       84.66      116.18     11.80 o 
  10   2   5     2035.82     2083.77     38.08 o 
  11   2   5     1537.33     1628.15     35.98 o 
  12   2   5      998.62     1019.44     30.88 o 
  13   2   5      394.72      420.12     18.53 o 
 -14   3   5      769.49      720.63     54.44 o 
 -13   3   5       24.53       13.08     11.41 o 
 -12   3   5     1196.56     1079.53     31.52 o 
 -11   3   5      187.47      244.55     16.60 o 
 -10   3   5      548.51      560.43     21.58 o 
  -9   3   5       66.51       81.65      6.51 o 
  -8   3   5     7658.39     7376.00    206.88 o 
  -7   3   5     3125.24     3112.15    112.47 o 
  -6   3   5     3589.93     3504.70     68.35 o 
  -5   3   5     5214.09     4918.07     95.33 o 
  -4   3   5     1158.03     1188.82     25.79 o 
  -3   3   5     2054.35     2008.92     46.49 o 
  -2   3   5    11419.27    12206.21    320.50 o 
  -1   3   5    15660.08    16579.71    364.69 o 
   0   3   5       33.76       15.84      5.54 o 
   1   3   5    19437.86    19266.66    267.57 o 
   2   3   5       16.39       65.73      4.48 o 
   3   3   5     4538.27     4156.33     69.85 o 
   4   3   5      228.18      357.05     32.30 o 
   5   3   5     9125.42     8584.32    163.03 o 
   6   3   5      788.32      814.76     14.89 o 
   7   3   5     1626.38     1578.13     79.76 o 
   8   3   5       30.08       35.31     10.36 o 
   9   3   5     3861.81     3711.91    180.90 o 
  10   3   5      410.09      434.13     19.91 o 
  11   3   5      931.36      926.14     28.11 o 
  12   3   5      775.62      705.32     45.00 o 
  13   3   5      391.13      392.29     18.11 o 
 -13   4   5      230.91      233.73     19.94 o 
 -12   4   5        5.68       -4.07      9.83 o 
 -11   4   5      564.91      538.59     22.82 o 
 -10   4   5      512.91      480.49     20.68 o 
  -9   4   5      508.30      587.22     23.10 o 
  -8   4   5      302.69      244.18     45.77 o 
  -7   4   5     5652.06     5579.39    137.62 o 
  -6   4   5     3806.77     3847.06     94.92 o 
  -5   4   5     2272.47     2339.64     86.72 o 
  -4   4   5     1015.07      957.34    155.05 o 
  -3   4   5      202.27      257.32      6.07 o 
  -2   4   5     5789.50     6376.73    256.19 o 
  -1   4   5       64.32       82.23      4.09 o 
   0   4   5    10270.49    11244.32    273.45 o 
   1   4   5      861.27      810.50     35.12 o 
   2   4   5    19902.35    21604.11    382.97 o 
   3   4   5     6087.61     6144.44     95.73 o 
   4   4   5      416.04      409.42     43.88 o 
   5   4   5        0.91       -0.33      2.90 o 
   6   4   5      565.58      538.73     13.45 o 
   7   4   5     1876.61     1902.11     32.51 o 
   8   4   5       70.05       87.65     10.47 o 
   9   4   5      422.68      356.98     24.66 o 
  10   4   5     1266.35     1189.21     30.47 o 
  11   4   5      469.05      491.25     21.91 o 
  12   4   5      561.98      555.98     19.76 o 
  13   4   5      483.85      577.11     25.57 o 
 -13   5   5       22.04       20.46     12.43 o 
 -12   5   5       16.64        6.05     11.59 o 
 -11   5   5        3.38       26.19      8.93 o 
 -10   5   5      556.70      521.74     34.04 o 
  -9   5   5       79.83       63.15     11.16 o 
  -8   5   5       48.01       55.15      6.34 o 
  -7   5   5       86.62      135.53     13.21 o 
  -6   5   5      138.31      180.28      9.81 o 
  -5   5   5     1358.75     1466.94     33.48 o 
  -4   5   5      490.57      535.82     12.00 o 
  -3   5   5     7622.93     7550.08    182.44 o 
  -2   5   5      896.38     1031.70     43.31 o 
  -1   5   5     7267.25     7263.81    165.42 o 
   0   5   5     4657.80     5243.00    180.47 o 
   1   5   5     1286.33     1244.68     34.63 o 
   2   5   5      573.99      680.96     25.13 o 
   3   5   5        4.98        7.59      3.72 o 
   4   5   5     1649.80     1605.93     45.26 o 
   5   5   5       11.00        7.45      5.40 o 
   6   5   5      777.58      809.75     37.95 o 
   8   5   5      173.82      156.88     13.05 o 
   9   5   5      122.05      137.79     13.14 o 
  10   5   5       77.68       73.39      9.52 o 
  11   5   5      285.41      252.02     14.54 o 
  12   5   5       15.40       20.35     11.20 o 
 -12   6   5       33.22       32.27     17.32 o 
 -11   6   5       62.68       76.83     13.22 o 
 -10   6   5       13.28       -0.75      7.69 o 
  -9   6   5      377.38      378.35     15.91 o 
  -8   6   5       16.06        9.85      5.34 o 
  -7   6   5      694.60      749.83     33.22 o 
  -6   6   5      646.89      616.77     85.87 o 
  -5   6   5      916.31     1045.67     36.46 o 
  -4   6   5        7.06        2.84      3.18 o 
  -3   6   5      100.94      125.68      6.51 o 
  -2   6   5     2018.52     2146.29     92.48 o 
  -1   6   5     1189.87     1272.52     93.76 o 
   0   6   5      987.40     1033.96     39.20 o 
   1   6   5      123.00      155.23      9.17 o 
   2   6   5      560.38     1047.45     70.76 o 
   3   6   5     1087.87     1052.73     29.16 o 
   4   6   5     1418.48     1473.88     37.57 o 
   5   6   5      636.52      663.61     14.89 o 
   6   6   5      376.25      378.27     16.59 o 
   7   6   5      185.37      252.61     13.84 o 
   8   6   5       41.58       60.19     10.16 o 
   9   6   5        1.13        2.47      9.18 o 
  10   6   5        2.93        6.72      9.17 o 
  11   6   5       52.64       82.26     13.85 o 
  12   6   5       11.22       15.06     10.59 o 
 -12   7   5      373.08      395.13     32.53 o 
 -11   7   5      187.22      238.49     19.42 o 
 -10   7   5      378.56      403.41     54.57 o 
  -9   7   5       88.59      151.70     11.28 o 
  -8   7   5     1823.63     1675.68     85.88 o 
  -7   7   5     1175.37     1262.11     37.23 o 
  -6   7   5      192.77      214.89     11.17 o 
  -5   7   5     2895.62     2912.99    105.96 o 
  -4   7   5     2934.82     2978.45    151.87 o 
  -3   7   5     1091.20     1067.62     71.54 o 
  -2   7   5        5.40        7.44      4.17 o 
  -1   7   5     1247.17     1215.48     51.68 o 
   0   7   5       31.54       29.98      5.44 o 
   1   7   5     1089.10     1016.90     52.31 o 
   2   7   5      532.88      537.46     18.89 o 
   3   7   5      301.89      273.49     11.21 o 
   4   7   5     1158.27     1152.18     45.17 o 
   5   7   5     1448.65     1440.25     47.10 o 
   6   7   5      620.10      680.26     40.01 o 
   7   7   5      121.28       93.52      9.25 o 
   8   7   5      236.47      214.72     20.20 o 
   9   7   5       24.68       36.43     12.46 o 
  10   7   5      156.73      193.76     17.37 o 
  11   7   5        1.39       11.33     10.72 o 
 -11   8   5     1368.70     1573.17     56.41 o 
 -10   8   5      167.28      225.64     27.02 o 
  -9   8   5     1284.82     1346.59     68.35 o 
  -8   8   5      108.08      127.90     13.59 o 
  -7   8   5      957.24      992.06    139.97 o 
  -6   8   5     1533.56     1634.50     99.08 o 
  -5   8   5     4074.79     4092.31    210.66 o 
  -4   8   5      904.64      882.64     65.92 o 
  -3   8   5        3.76        9.70      6.77 o 
  -2   8   5      683.71      701.13     40.75 o 
  -1   8   5      206.71      230.91     11.19 o 
   0   8   5      578.55      529.46     40.69 o 
   1   8   5      500.69      490.11     25.29 o 
   2   8   5     1222.55     1161.53     30.12 o 
   3   8   5       67.56       86.92      8.54 o 
   4   8   5     3210.79     3216.62     74.02 o 
   5   8   5      110.15      134.80     12.70 o 
   6   8   5      714.10      734.25     24.28 o 
   7   8   5      542.68      562.07     22.63 o 
   8   8   5      393.27      381.19     30.30 o 
   9   8   5      339.66      370.91     24.14 o 
  10   8   5      227.82      236.91     19.79 o 
 -10   9   5      630.74      713.99     60.61 o 
  -9   9   5       37.28       57.76     12.68 o 
  -8   9   5      663.66      671.91     53.13 o 
  -7   9   5     1260.04     1263.29    127.38 o 
  -6   9   5      803.04      787.27     46.65 o 
  -5   9   5      709.02      776.24     39.42 o 
  -4   9   5       22.93       32.87      7.84 o 
  -3   9   5     1586.64     1540.78    126.31 o 
  -2   9   5     1459.22     1364.01     76.42 o 
  -1   9   5      598.95      567.79     20.76 o 
   0   9   5       40.06       44.80      7.52 o 
   1   9   5      517.29      516.41     20.61 o 
   2   9   5     1224.93     1155.30     44.73 o 
   3   9   5     1784.00     1658.45     71.99 o 
   4   9   5      262.73      268.97     13.24 o 
   5   9   5     1210.57     1285.33     43.29 o 
   6   9   5      217.31      222.68     16.69 o 
   7   9   5      896.52      937.05     29.12 o 
   8   9   5      105.77      107.96     12.03 o 
   9   9   5      370.80      368.13     22.83 o 
  -9  10   5        8.13       18.07     12.04 o 
  -8  10   5        3.53        6.39     10.33 o 
  -7  10   5       39.24       62.90     12.79 o 
  -6  10   5      493.06      501.31     25.37 o 
  -5  10   5      170.22      179.66     12.83 o 
  -4  10   5       15.48       19.79      9.36 o 
  -3  10   5      450.14      432.83     29.83 o 
  -2  10   5       93.59      118.82     12.71 o 
  -1  10   5     1132.80     1021.23     38.96 o 
   0  10   5      337.15      346.08     28.45 o 
   1  10   5      172.97      168.71     11.63 o 
   2  10   5      164.20      179.14     12.12 o 
   3  10   5       40.88       39.64      8.55 o 
   4  10   5      245.67      260.49     14.32 o 
   5  10   5        1.24       -5.61      8.96 o 
   6  10   5      896.81      895.05     45.39 o 
   7  10   5      199.40      263.32     20.11 o 
   8  10   5      239.27      268.11     20.50 o 
  -7  11   5       30.79       26.54     11.91 o 
  -6  11   5      444.82      458.25     72.15 o 
  -5  11   5      110.00      127.32     14.75 o 
  -4  11   5      281.19      261.47     19.57 o 
  -3  11   5      140.03      170.30     15.90 o 
  -2  11   5       91.50       89.90     13.45 o 
  -1  11   5      118.47       92.50     10.70 o 
   0  11   5      457.96      436.16     18.39 o 
   1  11   5      108.26      126.74     11.25 o 
   2  11   5       62.45       65.65      9.78 o 
   3  11   5       48.99       43.27      9.47 o 
   4  11   5      131.14      120.53     12.23 o 
   5  11   5      106.59      106.60     15.05 o 
   6  11   5       52.36       71.65     14.73 o 
   7  11   5       22.62       21.87     12.35 o 
  -5  12   5       48.83       61.48     11.57 o 
  -4  12   5        2.73        5.68     10.37 o 
  -3  12   5      321.06      285.35     33.98 o 
  -2  12   5      297.51      318.51     20.84 o 
  -1  12   5      657.30      551.27     25.22 o 
   0  12   5       37.68       33.10      9.40 o 
   1  12   5      280.40      255.93     18.64 o 
   2  12   5      362.82      428.82     30.64 o 
   3  12   5       19.47        8.61      9.29 o 
   4  12   5       38.15       39.36     12.62 o 
   5  12   5       42.87       37.81     13.30 o 
  -1  13   5      209.29      234.92     20.18 o 
   0  13   5        3.45       -4.09      8.68 o 
 -14   0   6      476.80      443.93     35.16 o 
 -13   0   6      269.61      344.23     30.43 o 
 -12   0   6      719.86      651.99     36.21 o 
 -11   0   6     2183.10     1966.46     54.57 o 
 -10   0   6       16.39       22.56     11.54 o 
  -9   0   6     1733.19     1948.36     48.54 o 
  -8   0   6      355.76      396.24     19.68 o 
  -7   0   6     5247.16     5284.71    142.99 o 
  -6   0   6      324.92      273.28      7.50 o 
  -5   0   6      141.30      129.03     34.37 o 
  -4   0   6     3413.05     3415.50    193.10 o 
  -3   0   6     1374.08     1394.34    123.18 o 
  -2   0   6     8513.30     8485.54   1175.94 o 
  -1   0   6     3497.19     2921.22     34.37 o 
   0   0   6       27.97       16.77     17.58 o 
   1   0   6     3882.09     3233.44    166.87 o 
   2   0   6    37284.87    32612.30    706.96 o 
   3   0   6      158.85      179.63      6.74 o 
   4   0   6     1580.87     1260.88     16.20 o 
   5   0   6      275.78      281.49     13.91 o 
   6   0   6     4287.97     3782.58     57.46 o 
   7   0   6      150.35      139.06     14.69 o 
   8   0   6     1099.58     1016.68     34.63 o 
   9   0   6     1653.26     1564.51     45.65 o 
  10   0   6       40.10       52.74     14.96 o 
  11   0   6     4752.76     4664.15     84.48 o 
  12   0   6       27.09       25.19     15.74 o 
  13   0   6       72.84      134.86     22.83 o 
 -14   1   6      803.75      804.07     31.35 o 
 -13   1   6      543.09      462.80     23.00 o 
 -12   1   6     1485.24     1403.21     35.41 o 
 -11   1   6       35.27       57.56     12.59 o 
 -10   1   6     1439.01     1258.98     29.77 o 
  -8   1   6     2130.10     2036.33     63.72 o 
  -7   1   6       89.61      113.22      5.34 o 
  -6   1   6     5558.38     5375.15    160.30 o 
  -5   1   6     2838.15     2850.71     82.80 o 
  -4   1   6      290.74      234.90      9.82 o 
  -3   1   6     2247.46     2164.16    103.61 o 
  -2   1   6     6658.98     6814.27    407.47 o 
  -1   1   6      574.47      493.92     12.59 o 
   0   1   6     4454.98     4140.51    119.53 o 
   1   1   6     2309.96     2378.84     28.55 o 
   2   1   6      359.29      421.83     10.30 o 
   3   1   6     2977.10     2792.91     40.55 o 
   4   1   6        2.46       13.30      2.33 o 
   5   1   6      897.53      800.06     20.22 o 
   6   1   6      681.51      677.93     15.39 o 
   7   1   6     2050.16     1867.43     75.17 o 
   8   1   6       33.98       49.89      8.70 o 
   9   1   6     2444.77     2588.91     48.01 o 
  10   1   6      916.60      877.04     39.22 o 
  11   1   6      584.95      598.91     23.92 o 
  12   1   6      534.86      516.09     29.39 o 
  13   1   6       90.12      130.75     15.69 o 
 -14   2   6       41.09       46.70     14.29 o 
 -13   2   6       95.12      109.36     15.20 o 
 -12   2   6       51.86       38.01     11.59 o 
 -11   2   6      914.57      850.79     27.55 o 
 -10   2   6       89.78       80.70     16.79 o 
  -9   2   6      129.62      130.42      9.96 o 
  -8   2   6      288.30      308.75      9.07 o 
  -7   2   6     1061.68      978.39    116.99 o 
  -6   2   6      425.44      486.91     14.98 o 
  -5   2   6      707.51      621.16    105.12 o 
  -4   2   6      510.94      757.06     14.17 o 
  -3   2   6     3511.80     4032.49    118.45 o 
  -2   2   6     2804.09     2964.62     89.49 o 
  -1   2   6     1984.27     1988.60     21.80 o 
   0   2   6      137.22      155.77     13.03 o 
   1   2   6      294.68      293.35      7.36 o 
   2   2   6     1251.31     1902.40     60.47 o 
   3   2   6        2.90        3.62      2.03 o 
   4   2   6      433.37      386.14     12.57 o 
   5   2   6        0.22        2.68      2.29 o 
   6   2   6      335.92      282.42     15.86 o 
   7   2   6     2128.50     2233.49     61.53 o 
   8   2   6      167.18      174.38     12.81 o 
   9   2   6      740.23      695.05     61.66 o 
  10   2   6       58.69       71.62     11.46 o 
  11   2   6      199.57      252.36     17.26 o 
  12   2   6        5.39        4.18     10.29 o 
  13   2   6      101.96      121.89     12.59 o 
 -14   3   6       71.85       62.49     14.91 o 
 -13   3   6        0.86       -4.49     10.18 o 
 -12   3   6      541.49      490.52     25.06 o 
 -11   3   6        0.01       -4.18      8.80 o 
 -10   3   6        5.93       13.84      8.55 o 
  -9   3   6      757.35      695.67     22.46 o 
  -8   3   6      117.84      122.27     18.48 o 
  -7   3   6     1534.32     1464.29     44.50 o 
  -6   3   6      211.87      226.96      6.80 o 
  -5   3   6     1006.76      895.30     62.39 o 
  -4   3   6      406.65      487.08     12.26 o 
  -3   3   6    11844.68    13278.20    305.47 o 
  -2   3   6      377.61      373.29      8.10 o 
  -1   3   6      705.46      963.55     22.73 o 
   0   3   6     4264.10     4593.44    160.44 o 
   1   3   6      703.77      799.69     12.00 o 
   3   3   6       12.22        5.23      2.89 o 
   4   3   6      120.38      130.45      5.38 o 
   5   3   6     4671.13     4939.92    106.38 o 
   6   3   6        6.66        2.62      6.56 o 
   7   3   6       65.81       96.65      9.64 o 
   8   3   6      840.61      831.67     23.45 o 
   9   3   6      945.61      897.81     46.57 o 
  10   3   6      398.40      391.72     19.29 o 
  11   3   6       21.16       25.06     10.02 o 
  12   3   6        0.57       -3.42      9.46 o 
  13   3   6       10.41        5.21      8.68 o 
 -13   4   6      560.33      601.95     27.17 o 
 -12   4   6       92.44       75.07     13.64 o 
 -11   4   6     1534.64     1513.68     40.14 o 
 -10   4   6      299.39      269.82     14.57 o 
  -9   4   6      206.54      202.43     25.07 o 
  -8   4   6       14.61       20.82      5.00 o 
  -7   4   6     3630.93     3756.46     90.50 o 
  -6   4   6      373.55      358.31      8.41 o 
  -5   4   6     3320.30     3446.17     76.69 o 
  -4   4   6      152.57      265.41      7.12 o 
  -3   4   6      536.26      601.28     14.19 o 
  -2   4   6    44337.65    52775.05   2034.74 o 
  -1   4   6     5004.88     5692.28    134.90 o 
   0   4   6     5417.74     5222.40    159.94 o 
   1   4   6     2320.87     2333.46     52.64 o 
   2   4   6     8133.72     7815.61    105.22 o 
   3   4   6     3285.49     3430.57     89.28 o 
   4   4   6     9392.13     9408.66    252.29 o 
   5   4   6       18.27       27.71      3.94 o 
   6   4   6     1508.02     1492.87     30.86 o 
   7   4   6       18.74       34.90      9.97 o 
   8   4   6      144.56      154.64     31.62 o 
   9   4   6       43.05       43.86      9.83 o 
  10   4   6      619.79      638.24     23.83 o 
  11   4   6      617.25      612.26     24.87 o 
  12   4   6      943.28      867.00     31.94 o 
 -13   5   6       36.54       36.73     13.54 o 
 -12   5   6     1390.80     1465.45     37.10 o 
 -11   5   6      321.49      315.30     29.78 o 
 -10   5   6     1104.35     1154.23     56.60 o 
  -9   5   6       20.48       28.40      6.02 o 
  -8   5   6     1236.65     1201.14     47.15 o 
  -7   5   6      163.65      161.27      7.09 o 
  -6   5   6     5400.69     5088.16    199.46 o 
  -5   5   6      983.52      857.25     86.37 o 
  -4   5   6     1960.45     1913.66     40.45 o 
  -3   5   6     6438.99     6640.62    251.72 o 
  -2   5   6     3349.64     3473.79    136.07 o 
  -1   5   6    22924.05    23365.54    864.77 o 
   0   5   6      422.21      433.05     14.01 o 
   1   5   6     6128.73     5980.50    153.60 o 
   2   5   6       22.15      143.75     14.53 o 
   3   5   6     1608.94     1452.96     50.53 o 
   4   5   6     1336.82     1375.67     40.24 o 
   5   5   6     4939.05     4887.45    102.59 o 
   6   5   6      488.50      484.34     13.93 o 
   7   5   6      169.54      184.89     10.80 o 
   8   5   6      516.15      483.41     19.91 o 
   9   5   6      192.45      232.73     16.14 o 
  10   5   6      246.99      223.27     16.58 o 
  11   5   6      562.15      493.83     32.01 o 
  12   5   6      655.04      622.50     26.48 o 
 -12   6   6      114.66      109.15     21.25 o 
 -11   6   6      755.07      835.31     68.48 o 
 -10   6   6       45.62       40.03      9.04 o 
  -9   6   6     1192.34     1221.36     36.62 o 
  -8   6   6      454.20      399.24     65.16 o 
  -7   6   6      734.40      740.16     13.05 o 
  -6   6   6     3950.65     4129.21    152.60 o 
  -5   6   6     1075.17     1113.09     41.55 o 
  -4   6   6      122.92      196.19     34.11 o 
  -3   6   6      852.87      892.62     45.03 o 
  -2   6   6    10504.83    11173.75    561.99 o 
  -1   6   6      298.62      291.15     11.61 o 
   0   6   6     1095.07     1136.78     44.73 o 
   1   6   6       27.85       34.22      5.01 o 
   2   6   6     2913.67     2897.24    120.62 o 
   3   6   6      129.99      116.62     10.79 o 
   4   6   6     4297.13     4163.66     64.53 o 
   5   6   6     1673.06     1702.28     30.55 o 
   6   6   6      642.19      635.58     20.39 o 
   7   6   6      477.98      506.68     15.85 o 
   8   6   6     1270.81     1285.86     31.52 o 
   9   6   6      126.90      152.18     14.79 o 
  10   6   6      921.53      898.25     42.37 o 
  11   6   6      610.93      594.51     26.01 o 
 -12   7   6      281.73      230.36     28.34 o 
 -11   7   6      157.41      204.05     19.28 o 
 -10   7   6      675.09      706.83     29.39 o 
  -9   7   6      640.15      646.83     30.88 o 
  -8   7   6     2399.34     2273.83    128.91 o 
  -7   7   6        5.13       23.10      5.70 o 
  -6   7   6     2890.31     2818.78    140.41 o 
  -5   7   6     6171.87     6394.06    323.34 o 
  -4   7   6     1164.33     1192.27     64.28 o 
  -3   7   6      972.67     1047.61     69.81 o 
  -2   7   6     1218.57     1182.72     29.52 o 
  -1   7   6      929.27      971.19     27.93 o 
   0   7   6        0.57       -0.80      4.43 o 
   1   7   6     2962.08     2817.09    120.28 o 
   2   7   6      588.74      652.57     26.52 o 
   3   7   6     1847.06     1733.33     55.93 o 
   4   7   6       91.08       89.45      7.96 o 
   5   7   6      583.90      581.63     25.84 o 
   6   7   6      377.64      340.46     17.12 o 
   7   7   6      402.83      409.30     15.29 o 
   8   7   6      581.96      548.46     22.53 o 
   9   7   6      673.48      616.45     24.94 o 
  10   7   6       37.22       52.76     12.71 o 
  11   7   6      148.40      162.28     20.33 o 
 -11   8   6      102.80      138.79     25.45 o 
 -10   8   6       79.28       94.20     26.11 o 
  -9   8   6      298.28      333.20     34.24 o 
  -8   8   6      177.54      178.34     19.28 o 
  -7   8   6     1115.74      903.46    230.58 o 
  -6   8   6     1717.50     1703.74     67.86 o 
  -5   8   6      721.59      695.21     32.30 o 
  -4   8   6      718.68      729.19     38.51 o 
  -3   8   6     2217.99     2200.40    127.35 o 
  -2   8   6       36.10       73.87      7.67 o 
  -1   8   6       35.50       30.40      6.35 o 
   0   8   6      135.05      141.00      9.54 o 
   1   8   6       89.22       94.25      8.33 o 
   2   8   6      116.87      157.14     10.23 o 
   3   8   6      102.75      108.54     14.14 o 
   4   8   6      311.87      303.03     15.40 o 
   5   8   6      307.53      310.15     17.07 o 
   6   8   6      144.37      173.73     15.18 o 
   7   8   6        8.92       30.68     10.00 o 
   8   8   6      224.64      211.79     17.24 o 
   9   8   6        0.06        9.61     10.76 o 
  10   8   6      173.92      200.51     18.36 o 
 -10   9   6       90.14      103.24     15.42 o 
  -9   9   6        7.37       12.12     11.13 o 
  -8   9   6      274.63      290.36     19.10 o 
  -7   9   6       12.65       24.12     10.64 o 
  -6   9   6      149.97      155.47     11.78 o 
  -5   9   6       50.95       58.68      8.93 o 
  -4   9   6      138.34      124.86     27.15 o 
  -3   9   6      685.03      658.69     46.10 o 
  -2   9   6      248.39      283.89     17.69 o 
  -1   9   6      179.14      197.57     11.41 o 
   0   9   6      177.08      168.57     11.28 o 
   1   9   6     1605.45     1590.75     38.22 o 
   2   9   6      189.74      254.12     16.98 o 
   3   9   6      163.53      156.63     11.57 o 
   4   9   6       14.67       34.55     10.74 o 
   5   9   6      113.87      129.56     13.63 o 
   6   9   6       36.09       68.74     17.05 o 
   7   9   6       37.55       36.99     11.32 o 
   8   9   6        3.26        8.48     10.18 o 
   9   9   6       30.96       36.33     12.60 o 
  -9  10   6      505.16      588.81     69.27 o 
  -8  10   6       69.54       60.34     13.68 o 
  -7  10   6      212.89      262.81     19.62 o 
  -6  10   6      141.88      172.48     15.49 o 
  -5  10   6      133.58      136.75     19.28 o 
  -4  10   6     1974.02     1903.03    145.07 o 
  -3  10   6      298.56      290.66     17.44 o 
  -2  10   6      415.85      438.76     32.18 o 
  -1  10   6      293.43      274.93     22.94 o 
   0  10   6     1923.19     1862.33     90.17 o 
   1  10   6       78.23       80.89      9.75 o 
   2  10   6      509.29      492.91     25.71 o 
   3  10   6        3.55       -2.17      6.89 o 
   4  10   6     1060.93     1087.44     24.57 o 
   5  10   6        0.47        5.40      9.49 o 
   6  10   6      943.39      983.57     41.32 o 
   7  10   6      556.82      588.72     26.34 o 
   8  10   6      980.51     1006.03     33.85 o 
  -7  11   6       22.40       24.78     12.37 o 
  -6  11   6      736.30      721.10     29.22 o 
  -5  11   6     1856.44     1968.17    112.64 o 
  -4  11   6      321.61      319.07     25.71 o 
  -3  11   6     1093.82      963.78     39.88 o 
  -2  11   6      490.65      477.99     22.54 o 
  -1  11   6     1122.95     1144.94     56.14 o 
   0  11   6        2.57       -3.54      9.28 o 
   1  11   6     1101.33     1083.28     35.92 o 
   2  11   6       74.99       67.35     10.43 o 
   3  11   6      738.59      743.75     22.03 o 
   4  11   6       18.89       11.13     10.84 o 
   5  11   6      366.59      375.82     37.91 o 
   6  11   6      728.80      676.71     28.29 o 
  -5  12   6      580.24      589.73     37.68 o 
  -4  12   6      448.43      431.91     23.84 o 
  -3  12   6      162.49      180.52     19.15 o 
  -2  12   6      672.37      666.34     33.98 o 
  -1  12   6       23.71       33.55      9.94 o 
   0  12   6      704.60      695.35     27.23 o 
   1  12   6      273.33      239.92     15.22 o 
   2  12   6      684.85      687.57     36.90 o 
   3  12   6        4.82       -8.58      8.58 o 
   4  12   6      330.09      326.10     22.12 o 
 -14   1   7      149.41      178.31     19.20 o 
 -13   1   7       52.56       46.12     12.87 o 
 -12   1   7      146.95      189.56     17.24 o 
 -11   1   7       96.29      111.10     13.05 o 
 -10   1   7      680.96      595.47     22.45 o 
  -9   1   7     1258.14     1266.26     35.26 o 
  -8   1   7     1420.68     1310.90     31.28 o 
  -7   1   7     1552.03     1719.68     43.17 o 
  -6   1   7      113.96       83.99     20.01 o 
  -5   1   7        6.02       12.18      3.37 o 
  -4   1   7      365.48      316.06     19.35 o 
  -3   1   7      656.09      614.16     24.88 o 
  -2   1   7     3438.64     3692.98    188.40 o 
  -1   1   7     7506.62     7290.02     44.60 o 
   0   1   7      921.05      884.66     12.60 o 
   1   1   7       35.29       37.77      2.78 o 
   2   1   7     1439.31     1466.98     34.92 o 
   3   1   7        4.77       14.96      4.99 o 
   5   1   7      410.86      436.66      7.75 o 
   6   1   7      426.62      453.14     11.50 o 
   7   1   7       30.23       42.19      7.61 o 
   8   1   7       89.10       95.62     10.20 o 
   9   1   7      103.63       98.98     11.20 o 
  10   1   7      896.87      863.61     26.34 o 
  11   1   7      489.59      489.57     22.17 o 
  12   1   7      465.24      447.85     23.07 o 
  13   1   7      107.73      116.48     23.48 o 
 -14   2   7      154.43      181.41     19.17 o 
 -13   2   7      363.52      407.10     27.81 o 
 -12   2   7       82.83       78.49     13.05 o 
 -11   2   7     2327.37     2251.38     63.62 o 
 -10   2   7       83.98       98.76     13.12 o 
  -9   2   7       38.70       80.87      7.51 o 
  -8   2   7     3016.57     2884.55     65.03 o 
  -7   2   7     2732.60     2774.24     64.16 o 
  -6   2   7     4705.42     5022.63    128.25 o 
  -5   2   7      936.93      870.81     19.31 o 
  -4   2   7     2616.97     2391.72     67.18 o 
  -3   2   7      364.07      413.23     15.00 o 
  -2   2   7    16805.10    17665.34    508.48 o 
  -1   2   7     3563.66     3651.64     22.69 o 
   0   2   7     7765.57     7971.75     47.02 o 
   1   2   7      835.97      803.31     16.19 o 
   2   2   7      447.84      308.99      6.82 o 
   3   2   7      491.76      501.74     11.20 o 
   4   2   7     4181.52     4147.14     82.56 o 
   5   2   7        6.45        7.80      2.73 o 
   6   2   7    10678.76    10698.54    538.30 o 
   7   2   7      959.95      916.08     38.83 o 
   8   2   7     2938.95     2816.53    169.75 o 
   9   2   7       10.63       48.69      9.68 o 
  10   2   7      577.94      589.40     50.90 o 
  11   2   7     1022.79      978.68     29.78 o 
  12   2   7      895.19      831.05     29.38 o 
  13   2   7      160.03      183.95     17.92 o 
 -13   3   7       15.02        8.54     11.50 o 
 -12   3   7     1621.69     1604.10     38.18 o 
 -11   3   7        9.67        9.72      9.73 o 
 -10   3   7      787.83      761.34     24.58 o 
  -9   3   7      188.94      208.91     11.19 o 
  -8   3   7     5438.53     5035.26    177.87 o 
  -7   3   7     1204.22     1269.10     33.64 o 
  -6   3   7     3470.63     3585.41     78.28 o 
  -5   3   7     5996.42     6102.09    162.34 o 
  -4   3   7     4559.76     4537.24    116.49 o 
  -3   3   7     2382.75     2378.56     74.04 o 
  -2   3   7    10626.02    11021.32    264.90 o 
  -1   3   7    18869.24    20221.98    280.55 o 
   0   3   7     5361.79     5060.81    729.67 o 
   1   3   7     5689.02     5894.32    127.87 o 
   2   3   7     2226.64     2111.96     28.05 o 
   3   3   7     2853.36     2712.89     71.36 o 
   4   3   7        9.32       13.28      4.85 o 
   5   3   7    10020.02    10299.60    279.90 o 
   6   3   7      215.54      204.46     14.18 o 
   7   3   7     5955.20     5563.81    101.54 o 
   8   3   7     1003.28     1002.23     26.14 o 
   9   3   7     2041.64     1952.83     85.14 o 
  10   3   7     1084.26     1114.09     40.93 o 
  11   3   7      755.96      751.60     26.80 o 
  12   3   7      488.94      450.98     23.08 o 
 -13   4   7      251.79      264.25     28.86 o 
 -12   4   7       40.86       36.71     11.80 o 
 -11   4   7      196.33      212.11     17.44 o 
 -10   4   7       26.96       21.22      8.96 o 
  -9   4   7       96.23      103.01      8.55 o 
  -8   4   7      293.90      298.37     10.40 o 
  -7   4   7     3004.40     3035.89     93.51 o 
  -6   4   7     1750.76     1530.12    203.76 o 
  -5   4   7      311.56      311.19     11.83 o 
  -4   4   7     3944.60     4159.74     98.74 o 
  -3   4   7      698.96      758.06     30.10 o 
  -2   4   7      953.77     1412.39     50.37 o 
  -1   4   7     5186.44     5564.40    146.80 o 
   0   4   7     9585.53    10286.40    431.34 o 
   1   4   7      535.36      539.66     11.39 o 
   2   4   7    13314.16    13886.82    210.35 o 
   3   4   7       45.08       45.60      4.90 o 
   4   4   7     4850.48     4802.02    106.83 o 
   5   4   7        0.52       -0.77      3.18 o 
   6   4   7     6593.04     6637.67    254.10 o 
   7   4   7     1611.73     1611.48     57.85 o 
   8   4   7     2254.68     2284.31     39.21 o 
   9   4   7      481.08      453.92     20.21 o 
  10   4   7      812.15      787.02     26.88 o 
  11   4   7      433.77      491.59     23.36 o 
  12   4   7      120.07      122.34     15.55 o 
 -13   5   7       92.52       94.46     15.85 o 
 -12   5   7       91.66       94.62     14.84 o 
 -11   5   7       37.44       60.71     12.33 o 
 -10   5   7      309.47      295.91     35.16 o 
  -9   5   7       47.24       41.26      6.66 o 
  -8   5   7      357.86      373.02     11.84 o 
  -7   5   7      195.95      265.68     19.77 o 
  -6   5   7      769.55      835.13     24.06 o 
  -5   5   7     2214.92     2066.28    108.16 o 
  -4   5   7     1142.93     1183.73     27.37 o 
  -3   5   7      480.47      455.26     18.29 o 
  -2   5   7     2768.27     2941.47     87.10 o 
  -1   5   7     1373.32     1566.08     49.17 o 
   0   5   7     1007.76     1205.87     49.10 o 
   1   5   7        2.65        9.48      3.99 o 
   2   5   7      388.91      418.38     14.06 o 
   3   5   7     3196.47     3073.44     42.10 o 
   4   5   7      565.50      575.66     13.31 o 
   5   5   7      928.36      985.42     28.99 o 
   6   5   7      538.79      542.38     16.34 o 
   7   5   7     1439.82     1434.18     54.37 o 
   8   5   7       26.03       24.93     12.33 o 
   9   5   7      153.98      141.47     14.10 o 
  10   5   7       20.67       12.52     10.10 o 
  11   5   7      239.11      200.72     17.10 o 
  12   5   7        8.50       16.82     11.54 o 
 -12   6   7        1.78       -1.60     11.13 o 
 -11   6   7       91.12      117.70     14.64 o 
 -10   6   7      114.00      116.08      9.46 o 
  -9   6   7       60.45       50.10      7.31 o 
  -8   6   7      140.78      155.79      9.03 o 
  -7   6   7      842.25      630.45    181.93 o 
  -6   6   7      104.79      112.23      9.67 o 
  -5   6   7      384.00      385.08      9.54 o 
  -4   6   7      214.89      288.50      8.88 o 
  -3   6   7        0.92        0.33      3.12 o 
  -2   6   7      861.76     1076.05     39.46 o 
  -1   6   7     1246.66      848.66    357.71 o 
   0   6   7      420.85      529.29     14.43 o 
   1   6   7       89.11       78.02      9.42 o 
   2   6   7       19.85       67.21      6.44 o 
   3   6   7      653.05      640.83     31.20 o 
   4   6   7      362.00      407.15     13.25 o 
   5   6   7      213.03      192.63     12.98 o 
   6   6   7       56.09       57.28      8.99 o 
   7   6   7        6.16       15.01      6.62 o 
   8   6   7       47.97       43.60     10.53 o 
   9   6   7      191.86      178.60     15.48 o 
  10   6   7      101.75      102.87     14.04 o 
  11   6   7       55.11       81.62     14.49 o 
 -12   7   7      548.73      638.61     40.40 o 
 -11   7   7        2.55       14.17     16.53 o 
 -10   7   7      100.05      106.42     11.28 o 
  -9   7   7        1.39        3.82      7.31 o 
  -8   7   7      593.06      599.61     22.97 o 
  -7   7   7       36.83       43.17      7.05 o 
  -6   7   7       33.37       47.44      7.82 o 
  -5   7   7      320.48      302.75     37.52 o 
  -4   7   7     2494.52     2414.64    224.19 o 
  -3   7   7       54.70       62.42      6.74 o 
  -2   7   7     3179.68     3176.19    121.53 o 
  -1   7   7      977.29     1019.91     43.46 o 
   0   7   7      599.30      607.33     15.12 o 
   1   7   7      982.09      967.82     20.02 o 
   2   7   7      220.47      216.46     10.52 o 
   3   7   7      149.32      174.40     10.14 o 
   4   7   7      405.16      397.79     13.37 o 
   5   7   7     2254.97     2257.14     37.66 o 
   6   7   7      766.99      853.90     24.91 o 
   7   7   7      136.42      133.88     10.74 o 
   8   7   7      512.94      487.50     22.51 o 
   9   7   7       11.74       15.29      9.83 o 
  10   7   7      575.98      610.74     26.24 o 
  11   7   7       42.97       71.13     14.28 o 
 -11   8   7     1118.60     1345.69     52.47 o 
 -10   8   7        0.54       -0.06     10.21 o 
  -9   8   7      610.29      604.56     52.21 o 
  -8   8   7      164.33      179.35     15.90 o 
  -7   8   7      224.39      232.98     19.79 o 
  -6   8   7      178.07      186.31     11.99 o 
  -5   8   7      973.52      978.98     56.13 o 
  -4   8   7        8.25       37.71     10.36 o 
  -3   8   7      595.37      573.22     20.69 o 
  -2   8   7     1133.44     1052.98     75.82 o 
  -1   8   7     2233.01     2253.50    107.24 o 
   0   8   7     3300.68     3490.25    136.96 o 
   1   8   7      182.34      203.62     14.66 o 
   2   8   7     3487.69     3379.67    114.88 o 
   3   8   7     1547.68     1523.49     56.54 o 
   4   8   7     3615.21     3612.60    112.36 o 
   5   8   7      257.28      263.94     28.47 o 
   6   8   7      824.96      866.73     36.21 o 
   7   8   7      813.35      828.28     21.84 o 
   8   8   7      416.90      411.52     21.61 o 
   9   8   7      218.94      245.56     18.91 o 
  10   8   7      134.89      172.53     18.53 o 
 -10   9   7      960.85     1016.70     86.84 o 
  -9   9   7       18.34       44.97     12.21 o 
  -8   9   7      611.60      647.18     88.16 o 
  -7   9   7      462.31      482.93     57.20 o 
  -6   9   7     1294.01     1313.10     76.76 o 
  -5   9   7      236.27      241.86     21.78 o 
  -4   9   7      391.03      456.21     41.48 o 
  -3   9   7      122.85      138.81     13.16 o 
  -2   9   7     1761.48     1393.65    116.52 o 
  -1   9   7      756.72      740.62     34.37 o 
   0   9   7       31.89       41.25      7.25 o 
   1   9   7      348.01      355.26     18.92 o 
   2   9   7       70.92       97.37     15.28 o 
   3   9   7     5475.38     5363.18    174.50 o 
   4   9   7      173.63      252.33     13.61 o 
   5   9   7      103.71      116.18     13.14 o 
   6   9   7      252.75      261.48     17.99 o 
   7   9   7      584.60      640.06     25.77 o 
   8   9   7       33.81       28.96     12.34 o 
   9   9   7      327.30      340.52     22.43 o 
  -9  10   7        4.59       17.94     12.21 o 
  -8  10   7        4.84        2.82     10.97 o 
  -7  10   7      154.66      210.66     17.70 o 
  -6  10   7      319.78      306.87     23.41 o 
  -5  10   7       18.39       21.59      8.73 o 
  -4  10   7      384.89      438.67     46.96 o 
  -3  10   7      386.66      347.80     19.17 o 
  -2  10   7       84.11       90.93      9.74 o 
  -1  10   7     1554.13     1362.10     45.26 o 
   0  10   7      219.81      222.75     16.88 o 
   1  10   7      465.67      425.53     16.34 o 
   2  10   7      369.92      395.74     16.41 o 
   3  10   7       11.40        9.46      7.47 o 
   4  10   7       86.36      107.53     13.85 o 
   5  10   7       44.39       62.83     12.23 o 
   6  10   7        4.51        5.79     10.11 o 
   7  10   7      325.21      379.74     22.72 o 
   8  10   7      363.92      412.00     24.21 o 
  -7  11   7        0.21       15.35     11.87 o 
  -6  11   7      202.17      236.12     16.04 o 
  -5  11   7        2.74        9.85      8.95 o 
  -4  11   7        0.75       -4.11      9.18 o 
  -3  11   7       27.89       15.22     10.02 o 
  -2  11   7        7.20        7.37      9.55 o 
  -1  11   7       54.53       50.31      9.22 o 
   0  11   7       17.02       14.44      7.91 o 
   1  11   7       94.76       84.64     10.70 o 
   2  11   7       36.24       58.83     10.13 o 
   3  11   7       15.35       22.61      8.71 o 
   4  11   7      144.89      134.42     15.30 o 
   5  11   7       99.51      127.36     16.11 o 
   6  11   7        1.48        7.65     13.25 o 
  -5  12   7       19.59       24.79     12.52 o 
  -4  12   7       11.58        8.83     10.93 o 
  -3  12   7       83.04       81.11     14.28 o 
  -2  12   7      391.04      411.21     22.63 o 
  -1  12   7      102.50       95.56     12.12 o 
   0  12   7       77.15       83.41     11.20 o 
   1  12   7      526.84      512.94     31.35 o 
   2  12   7      353.05      389.79     18.44 o 
   3  12   7      219.58      227.70     15.65 o 
   4  12   7        1.62       13.36     11.79 o 
 -14   0   8      339.71      290.71     29.65 o 
 -13   0   8      349.03      385.95     31.22 o 
 -12   0   8        0.24       -2.89     13.12 o 
 -11   0   8      968.14      895.21     39.09 o 
 -10   0   8       47.19       54.05     14.17 o 
  -9   0   8     1801.32     2046.65     89.21 o 
  -7   0   8     3621.64     3642.48     59.82 o 
  -6   0   8      437.55      479.71     14.49 o 
  -5   0   8     1211.18     1061.51     72.68 o 
  -4   0   8     1677.07     1902.39    103.50 o 
  -3   0   8      252.64      289.59     39.62 o 
  -2   0   8     7574.37     6829.98    626.54 o 
  -1   0   8      637.59      570.64     33.45 o 
   0   0   8      511.17      191.08    153.22 o 
   1   0   8      254.49      219.04     13.91 o 
   2   0   8     2222.62     1772.09     64.02 o 
   3   0   8       75.27       63.99      5.60 o 
   4   0   8     2354.87     2892.25     49.59 o 
   5   0   8      280.42      258.63      9.36 o 
   6   0   8     2886.54     2702.93     52.21 o 
   7   0   8        1.97        9.45      9.18 o 
   8   0   8      181.41      270.24     22.30 o 
   9   0   8       13.43       66.64     15.22 o 
  10   0   8     2935.03     2810.50     65.85 o 
  11   0   8     2217.10     2158.51     61.13 o 
  12   0   8      161.23      163.98     23.88 o 
  13   0   8       46.58      130.14     23.88 o 
 -14   1   8      430.73      434.59     48.01 o 
 -13   1   8      504.50      491.91     27.94 o 
 -12   1   8     1561.78     1525.99     37.38 o 
 -11   1   8      178.45      180.13     15.53 o 
 -10   1   8     1234.16     1216.04     30.05 o 
  -9   1   8      172.85      195.33     12.03 o 
  -8   1   8     3336.25     3117.26     59.97 o 
  -7   1   8      139.45      123.00      9.25 o 
  -6   1   8     7585.04     7777.81    236.56 o 
  -5   1   8      813.79      882.19     31.51 o 
  -4   1   8      645.11      584.37     26.43 o 
  -3   1   8     8283.89     8905.26    516.39 o 
  -2   1   8     2888.26     2972.54    126.41 o 
  -1   1   8      483.19      493.02     19.61 o 
   0   1   8     1128.95     1220.64     24.80 o 
   1   1   8     1910.53     1812.99     19.19 o 
   2   1   8      604.34      606.45     13.63 o 
   3   1   8     1849.03     2421.96     42.30 o 
   4   1   8       69.42       52.85      4.24 o 
   5   1   8     3384.05     3096.92     29.99 o 
   6   1   8      439.75      470.15     16.42 o 
   7   1   8       90.06       75.40      9.17 o 
   8   1   8        6.54       14.43     11.28 o 
   9   1   8      968.35      976.27     27.08 o 
  10   1   8      691.46      700.67     24.77 o 
  11   1   8      778.11      764.12     26.89 o 
  12   1   8      368.63      384.64     22.56 o 
 -14   2   8      292.40      278.92     21.60 o 
 -13   2   8      200.09      216.14     19.29 o 
 -12   2   8       16.58        4.61     10.53 o 
 -11   2   8     1013.14     1039.43     30.33 o 
 -10   2   8       19.90       13.48      9.15 o 
  -9   2   8      238.14      231.02     11.54 o 
  -8   2   8       12.62       10.24      4.69 o 
  -7   2   8      920.11      997.85     30.47 o 
  -5   2   8     1306.65     1369.41     37.22 o 
  -4   2   8      279.32      376.62      8.79 o 
  -3   2   8      999.75      968.48     45.82 o 
  -2   2   8      256.41      216.15      8.15 o 
  -1   2   8     3052.88     3179.72     23.45 o 
   0   2   8       30.01       30.60      3.39 o 
   1   2   8      339.33      279.27      7.81 o 
   2   2   8     4794.45     5550.14     91.34 o 
   3   2   8       44.62       47.80      4.28 o 
   4   2   8      234.04      137.88      6.55 o 
   5   2   8       14.56       19.47      3.35 o 
   6   2   8     1097.57     1099.75     39.54 o 
   7   2   8      657.13      790.92     22.35 o 
   8   2   8      349.17      379.11     17.44 o 
   9   2   8       12.74       20.33      8.35 o 
  10   2   8      548.47      532.00     22.26 o 
  11   2   8      194.90      217.00     17.29 o 
  12   2   8        0.69        0.17     10.18 o 
 -13   3   8       30.14       29.33     12.51 o 
 -12   3   8        4.23        2.08     12.05 o 
 -11   3   8      110.78      110.35     14.10 o 
 -10   3   8       44.53       37.36     10.48 o 
  -9   3   8      174.20      144.15     56.93 o 
  -8   3   8      634.53      641.45     17.53 o 
  -7   3   8     3502.26     3634.46    109.55 o 
  -6   3   8      208.29      204.29      7.00 o 
  -5   3   8       10.69       38.68      5.79 o 
  -4   3   8       33.95       41.31      3.66 o 
  -3   3   8     3497.06     4078.44    112.93 o 
  -2   3   8      965.70     1085.73     30.67 o 
  -1   3   8      844.48      939.25     14.11 o 
   0   3   8     1350.86     1519.81     22.29 o 
   1   3   8       15.94       20.21      3.67 o 
   2   3   8     1093.80     1153.03     28.06 o 
   3   3   8      495.07      567.05     12.12 o 
   4   3   8       34.60       42.84      4.17 o 
   5   3   8       39.75       37.00      4.24 o 
   6   3   8      110.16      117.28     12.59 o 
   7   3   8     2402.83     2433.57     38.49 o 
   8   3   8      575.23      517.55     21.25 o 
   9   3   8      823.37      755.90     24.86 o 
  10   3   8      185.45      187.58     16.21 o 
  11   3   8      231.78      228.91     18.34 o 
  12   3   8        0.82        4.14     10.93 o 
 -13   4   8      127.72      150.66     17.90 o 
 -12   4   8       41.73       24.03     13.25 o 
 -11   4   8     1391.94     1424.70     34.97 o 
 -10   4   8       17.92       12.85     11.68 o 
  -9   4   8      142.45      135.56      9.98 o 
  -8   4   8     2599.48     2496.92     81.88 o 
  -7   4   8     3491.90     3202.49    453.64 o 
  -6   4   8     2705.14     2695.40     86.75 o 
  -5   4   8      816.33      838.66     26.49 o 
  -3   4   8        6.49        8.12      2.72 o 
  -2   4   8     9030.18    10388.89    272.78 o 
  -1   4   8     4404.55     4596.74     73.77 o 
   0   4   8      892.76      525.12    159.27 o 
   1   4   8        2.43        5.84      3.56 o 
   2   4   8     3754.58     3588.92     88.67 o 
   3   4   8      180.66      157.29      7.86 o 
   4   4   8     4744.88     4816.68    118.22 o 
   5   4   8      101.44       86.47      7.21 o 
   6   4   8     2647.95     2625.65     78.13 o 
   7   4   8      510.36      604.09     20.87 o 
   8   4   8     5826.63     5521.88     86.58 o 
   9   4   8       80.55       77.89     11.77 o 
  10   4   8      280.58      339.57     19.20 o 
  11   4   8      368.51      348.46     20.78 o 
  12   4   8      846.50      729.92     32.53 o 
 -13   5   8      284.01      324.54     22.82 o 
 -12   5   8     1215.13     1321.82     53.00 o 
 -11   5   8      244.09      300.41     19.29 o 
 -10   5   8      815.17      846.29     33.92 o 
  -9   5   8      102.36      124.09      8.70 o 
  -8   5   8     2871.03     2848.49    108.62 o 
  -7   5   8     5229.61     4562.70    857.34 o 
  -6   5   8     3040.23     3154.54     97.48 o 
  -5   5   8        8.55        7.37      4.26 o 
  -4   5   8     2165.02     2259.87     74.09 o 
  -3   5   8     1471.88     1667.49     76.10 o 
  -2   5   8     1025.23     1058.61     32.19 o 
  -1   5   8       93.52       79.62      6.06 o 
   0   5   8      104.72       83.10     15.66 o 
   1   5   8     4504.83     4464.04    107.71 o 
   2   5   8     1028.64     1007.90     25.39 o 
   3   5   8     2290.22     2238.18     38.24 o 
   4   5   8      154.70      188.04     10.96 o 
   5   5   8     5796.44     5802.00    153.36 o 
   6   5   8     1448.91     1467.39     50.45 o 
   7   5   8     2979.32     2769.45     43.40 o 
   8   5   8      871.98      846.40     26.07 o 
   9   5   8      491.97      504.02     22.08 o 
  10   5   8      726.22      744.78     46.83 o 
  11   5   8      382.56      377.18     22.24 o 
 -12   6   8       15.27        4.74     11.41 o 
 -11   6   8      482.65      557.45     31.88 o 
 -10   6   8       96.28       79.57     10.04 o 
  -9   6   8      552.30      565.19     31.85 o 
  -8   6   8     1066.29     1099.07     37.79 o 
  -7   6   8     2458.22     2508.96     81.12 o 
  -6   6   8     1046.79      934.32    151.54 o 
  -5   6   8       14.33       15.28      4.40 o 
  -4   6   8     3847.54     4258.89    184.16 o 
  -3   6   8     2573.28     2849.00    116.15 o 
  -2   6   8     1470.88     1450.02     53.27 o 
  -1   6   8       14.55       25.49      5.03 o 
   0   6   8     2069.60     2075.16    105.79 o 
   1   6   8        1.30        1.39      4.17 o 
   2   6   8     3677.71     3727.11    144.24 o 
   3   6   8      102.76       97.27      7.67 o 
   4   6   8     4063.30     3922.41    150.77 o 
   5   6   8     1018.71      979.23     45.39 o 
   6   6   8      371.57      361.14     14.19 o 
   7   6   8       53.29       89.35      9.33 o 
   8   6   8     1944.95     1875.64     50.51 o 
   9   6   8      439.18      419.20     21.43 o 
  10   6   8      337.37      343.23     32.14 o 
  11   6   8      884.13      840.56     30.90 o 
 -11   7   8       39.99       51.16     18.10 o 
 -10   7   8      233.10      259.98     14.64 o 
  -9   7   8      177.55      168.71     12.20 o 
  -8   7   8     2559.80     2560.51    279.82 o 
  -7   7   8        0.81        5.75      6.29 o 
  -6   7   8      123.81      134.29     12.24 o 
  -5   7   8     1265.70     1214.45    104.69 o 
  -4   7   8       62.90       71.29      7.97 o 
  -3   7   8     2272.99     2025.65    172.68 o 
  -2   7   8      430.02      440.68     15.50 o 
  -1   7   8      563.13      386.80    149.83 o 
   0   7   8        3.42        4.73      4.63 o 
   1   7   8     4052.50     3979.32    105.20 o 
   2   7   8      492.63      497.52     14.41 o 
   3   7   8       28.88       29.15      5.98 o 
   4   7   8       96.13       91.67      8.25 o 
   5   7   8      451.07      454.55     19.52 o 
   6   7   8        4.74        6.61      8.53 o 
   7   7   8      148.35      164.38     12.14 o 
   8   7   8      472.29      447.17     21.79 o 
   9   7   8      767.51      713.07     27.36 o 
  10   7   8      253.35      250.51     19.20 o 
 -10   8   8       10.08        1.43     10.76 o 
  -9   8   8      116.04      134.16     15.20 o 
  -8   8   8      128.77      123.90     14.69 o 
  -7   8   8      155.46      187.03     17.20 o 
  -6   8   8      336.75      329.60     20.89 o 
  -5   8   8       90.98      102.97      9.70 o 
  -4   8   8      124.80      110.57     11.96 o 
  -3   8   8      195.36      208.98     14.84 o 
  -2   8   8      552.06      684.26     34.94 o 
  -1   8   8      558.71      591.64     21.09 o 
   0   8   8      279.94      277.44     20.25 o 
   1   8   8        0.04       -1.51      5.64 o 
   2   8   8       16.04      134.72     27.81 o 
   3   8   8       77.25       87.89      8.90 o 
   4   8   8      512.08      499.55     15.96 o 
   5   8   8      668.07      701.16     24.48 o 
   6   8   8      151.37      152.42     14.47 o 
   7   8   8       24.90       57.98      9.74 o 
   8   8   8      252.36      263.81     19.02 o 
   9   8   8      102.44      119.98     15.57 o 
 -10   9   8       54.20       80.23     15.07 o 
  -9   9   8      128.63      137.44     16.43 o 
  -8   9   8      435.98      476.17     56.41 o 
  -7   9   8       40.44       60.06      9.83 o 
  -6   9   8      451.16      462.84     43.82 o 
  -5   9   8     1404.96     1404.26    105.95 o 
  -4   9   8      848.10      801.16     63.10 o 
  -3   9   8       21.52       22.40      9.17 o 
  -2   9   8      605.63      337.09    147.07 o 
  -1   9   8      138.14      155.51     10.73 o 
   0   9   8        1.23        0.05      6.07 o 
   1   9   8      489.46      482.69     22.03 o 
   2   9   8       50.52       59.06      8.45 o 
   3   9   8       24.85       22.28      7.88 o 
   4   9   8      244.67      223.09     16.46 o 
   5   9   8      581.33      575.18     23.56 o 
   6   9   8       10.83       25.97     10.94 o 
   7   9   8      177.00      184.65     16.79 o 
   8   9   8      124.37      120.98     15.77 o 
  -8  10   8      339.79      373.63     55.75 o 
  -7  10   8      864.68      847.45     41.45 o 
  -6  10   8      931.45      947.07     54.63 o 
  -5  10   8      739.11      726.38     34.90 o 
  -4  10   8     1894.66     1705.82    201.63 o 
  -3  10   8      773.19      757.12     26.72 o 
  -2  10   8      360.92      390.91     23.74 o 
  -1  10   8     1080.88      950.26     50.47 o 
   0  10   8     1606.78     1599.67     50.59 o 
   1  10   8      212.76      219.74     22.29 o 
   2  10   8      689.87      689.23     32.29 o 
   3  10   8      301.25      296.23     21.09 o 
   4  10   8      522.94      541.75     23.56 o 
   5  10   8        0.43        1.59      9.97 o 
   6  10   8     1900.23     1900.71     42.28 o 
   7  10   8       69.56       86.36     14.49 o 
  -7  11   8        4.32       12.66     12.04 o 
  -6  11   8      649.39      678.96     55.83 o 
  -5  11   8     1939.37     1771.13     94.58 o 
  -4  11   8       11.30       25.42     13.12 o 
  -3  11   8      343.26      321.13     30.83 o 
  -2  11   8      818.69      722.76     40.54 o 
  -1  11   8      850.53      847.42     60.84 o 
   0  11   8      235.50      250.63     16.59 o 
   1  11   8      533.17      506.58     19.10 o 
   2  11   8       53.53       52.75      9.90 o 
   3  11   8       43.84       38.64      9.86 o 
   4  11   8       80.51       91.13     14.93 o 
   5  11   8     1205.61     1231.89     36.27 o 
   6  11   8       33.09       39.05     13.71 o 
  -4  12   8      247.32      230.03     20.01 o 
  -3  12   8        6.76       14.23     11.75 o 
  -2  12   8      267.50      283.78     21.15 o 
  -1  12   8      271.47      236.10     19.33 o 
   0  12   8      306.49      267.92     20.22 o 
   1  12   8       15.95        9.73      9.02 o 
   2  12   8      301.61      325.49     17.35 o 
   3  12   8      468.58      488.89     20.51 o 
 -14   1   9      213.27      212.23     20.20 o 
 -13   1   9      474.83      518.75     26.07 o 
 -12   1   9       66.67       67.96     13.82 o 
 -11   1   9      379.97      350.32     20.13 o 
 -10   1   9      313.97      323.99     18.64 o 
  -9   1   9      899.52      887.15     15.96 o 
  -8   1   9     1589.81     1436.23     88.31 o 
  -7   1   9      147.29      164.53     10.00 o 
  -6   1   9      373.14      415.87     13.22 o 
  -5   1   9      448.46      443.92     19.65 o 
  -4   1   9     2057.04     2058.34     93.01 o 
  -3   1   9     6702.83     7163.75    368.40 o 
  -2   1   9      217.67      218.60     11.74 o 
  -1   1   9     2113.75     2036.44     59.60 o 
   0   1   9      284.74      264.25      6.37 o 
   1   1   9      185.77      222.25      6.16 o 
   2   1   9        0.23       32.46      3.24 o 
   3   1   9      724.04      749.79     11.04 o 
   4   1   9      584.98      571.17     10.00 o 
   5   1   9     2595.06     2495.58     27.76 o 
   6   1   9      139.49      148.63     11.50 o 
   7   1   9      145.38      133.57     11.41 o 
   8   1   9      124.00      131.45     12.33 o 
   9   1   9       36.41       40.18     16.92 o 
  10   1   9       85.83       82.05     12.06 o 
  11   1   9      168.02      185.63     16.79 o 
  12   1   9      184.10      165.14     25.97 o 
 -13   2   9      408.21      446.64     24.77 o 
 -12   2   9      140.69      131.87     15.66 o 
 -11   2   9     1989.41     2065.98     54.97 o 
 -10   2   9       30.04       22.49      9.73 o 
  -9   2   9      473.99      320.10    136.48 o 
  -8   2   9        1.97       20.46     10.23 o 
  -7   2   9    10410.31    10314.09    451.20 o 
  -6   2   9     1813.43     1810.69     67.32 o 
  -5   2   9      976.71      828.13     42.30 o 
  -4   2   9     4172.39     4165.92    177.12 o 
  -3   2   9     4603.16     4864.78    199.50 o 
  -2   2   9    21569.97    23307.19    645.58 o 
  -1   2   9     2305.06     2076.24     25.63 o 
   0   2   9    11421.61    11715.07     86.76 o 
   1   2   9       55.20       62.45      4.59 o 
   2   2   9    12945.14    12890.23    172.77 o 
   3   2   9     1053.91      953.79     13.52 o 
   4   2   9     4279.17     4297.48     69.07 o 
   5   2   9      273.61      263.36     10.07 o 
   6   2   9     5514.27     5143.02     52.69 o 
   7   2   9      215.92      195.74     13.08 o 
   8   2   9      337.23      344.01     21.38 o 
   9   2   9       15.09       44.19     10.00 o 
  10   2   9     1548.56     1495.30     35.71 o 
  11   2   9      565.41      514.34     23.90 o 
  12   2   9       34.68       25.45     11.73 o 
 -13   3   9      162.89      166.67     18.27 o 
 -12   3   9     2604.18     2561.60     47.96 o 
 -11   3   9       47.35       67.43     12.87 o 
 -10   3   9      973.15      941.72     27.55 o 
  -9   3   9       48.53      224.59     19.15 o 
  -8   3   9     3085.54     3019.72     63.63 o 
  -7   3   9      425.48      430.95     13.24 o 
  -6   3   9     2774.82     2929.65    100.20 o 
  -5   3   9     1676.02     1677.82     50.63 o 
  -4   3   9     1890.16     1761.21     72.48 o 
  -3   3   9     7635.63     8149.88    185.00 o 
  -2   3   9     1663.56     1613.41     34.08 o 
  -1   3   9     3998.24     4338.79     31.29 o 
   0   3   9     2682.15     2994.18     24.95 o 
   1   3   9    14597.18    14622.03    298.05 o 
   2   3   9     1096.14     1136.20     38.25 o 
   3   3   9     8320.25     8529.72    165.25 o 
   4   3   9      745.18      822.56     12.92 o 
   5   3   9     7428.76     7439.98    265.66 o 
   6   3   9       67.25       71.96      6.74 o 
   7   3   9     1457.67     1491.62     31.17 o 
   8   3   9      530.48      498.32     20.87 o 
   9   3   9     1836.28     1700.10     44.87 o 
  10   3   9      693.08      696.82     25.94 o 
  11   3   9      445.20      449.96     22.91 o 
  12   3   9      235.05      221.93     19.01 o 
 -13   4   9      608.44      663.40     29.13 o 
 -12   4   9      206.39      214.68     19.00 o 
 -11   4   9      551.21      609.57     24.30 o 
 -10   4   9      462.12      456.73     16.50 o 
  -9   4   9        8.98       16.51      6.92 o 
  -8   4   9      357.68      338.36     12.16 o 
  -7   4   9     4511.65     4600.32    163.90 o 
  -6   4   9     2932.77     2918.16    105.58 o 
  -5   4   9      111.88      108.24      5.88 o 
  -4   4   9     1477.98     1607.21     50.93 o 
  -3   4   9      425.90      414.24     11.86 o 
  -2   4   9       28.19      155.06     13.64 o 
  -1   4   9     3307.91     3349.23     50.79 o 
   0   4   9     1970.03     1892.54     82.48 o 
   1   4   9      595.22      547.21     22.86 o 
   2   4   9     8814.68     8980.60    136.60 o 
   3   4   9      690.75      671.82     15.99 o 
   4   4   9     1491.94     1494.68     27.60 o 
   5   4   9       83.61       98.77      7.71 o 
   6   4   9     4911.61     5019.46    195.25 o 
   7   4   9        0.79       10.78      8.06 o 
   8   4   9       52.56       62.97     10.94 o 
   9   4   9       15.85       27.45     10.37 o 
  10   4   9     1425.46     1362.87     40.27 o 
  11   4   9      504.29      525.09     35.29 o 
  12   4   9       34.45       28.40     12.05 o 
 -12   5   9        6.72        7.15     12.43 o 
 -11   5   9      146.71      173.69     16.58 o 
 -10   5   9      327.93      340.97     15.38 o 
  -9   5   9      406.66      400.06     15.38 o 
  -8   5   9      181.50      176.82     10.73 o 
  -7   5   9     1163.67     1227.07     48.15 o 
  -6   5   9        5.21       11.89      4.45 o 
  -5   5   9      184.31      227.68      7.87 o 
  -4   5   9     1214.75     1359.00     38.30 o 
  -3   5   9      360.54      431.11     16.59 o 
  -2   5   9       16.65       48.23      6.57 o 
  -1   5   9        2.48        2.28      3.65 o 
   0   5   9      799.59      608.87    267.92 o 
   1   5   9       79.32       92.10      6.82 o 
   2   5   9      929.25      949.31     26.85 o 
   3   5   9      314.60      309.10     10.95 o 
   4   5   9       44.02       62.99      6.37 o 
   5   5   9      439.45      472.30     14.67 o 
   6   5   9        3.27        9.88      5.90 o 
   7   5   9      759.68      765.17     24.86 o 
   8   5   9        2.68       11.92      9.27 o 
   9   5   9       40.72       58.86     13.12 o 
  10   5   9        4.33        5.11      9.86 o 
  11   5   9       33.67       32.80     11.77 o 
 -12   6   9        2.68        3.27     12.25 o 
 -11   6   9       39.19       84.61     14.18 o 
 -10   6   9        3.40        3.32      7.73 o 
  -9   6   9      198.19      200.21     11.04 o 
  -8   6   9      423.11      357.98     62.04 o 
  -7   6   9      887.67      954.32     30.18 o 
  -6   6   9     1473.37     1515.52     54.62 o 
  -5   6   9      427.62      380.47     59.55 o 
  -4   6   9       39.90       40.89      6.15 o 
  -3   6   9       52.22       63.74      6.90 o 
  -2   6   9       29.62      205.17     14.43 o 
  -1   6   9        0.24        0.06      4.26 o 
   0   6   9      513.09      532.71     19.83 o 
   1   6   9      841.06      823.95     39.80 o 
   2   6   9     2056.49     2028.53     77.51 o 
   3   6   9        2.70        4.75      4.96 o 
   4   6   9        1.14        6.48      5.33 o 
   5   6   9        8.06        8.93      7.39 o 
   6   6   9      444.33      475.44     15.98 o 
   7   6   9      394.33      420.91     20.11 o 
   8   6   9       61.94       61.75     11.86 o 
   9   6   9      527.42      477.05     22.63 o 
  10   6   9       14.26       16.21     10.76 o 
  11   6   9       81.48       94.43     16.00 o 
 -11   7   9       86.47      124.89     22.56 o 
 -10   7   9      297.18      301.64     25.06 o 
  -9   7   9       13.21       13.35      9.94 o 
  -8   7   9      686.40      673.79     54.05 o 
  -7   7   9      785.60      700.98     52.61 o 
  -6   7   9       27.52       25.91      8.44 o 
  -5   7   9      152.07      162.48     10.54 o 
  -4   7   9       67.28       69.60      9.71 o 
  -3   7   9      347.46      339.18     19.02 o 
  -2   7   9      347.12      401.90     17.39 o 
  -1   7   9      246.98      267.90     15.39 o 
   0   7   9        4.46        7.08      4.98 o 
   1   7   9     1671.16     1693.12     71.42 o 
   2   7   9      748.46      752.54     17.57 o 
   3   7   9       86.30       80.24      8.34 o 
   4   7   9      108.42      131.02      9.66 o 
   5   7   9      751.69      779.33     34.50 o 
   6   7   9      234.20      284.43     14.03 o 
   7   7   9        6.17       14.35      7.57 o 
   8   7   9       63.72       60.74     12.29 o 
   9   7   9      209.22      249.40     35.42 o 
  10   7   9      462.95      488.02     25.14 o 
 -10   8   9       16.41        9.45     14.69 o 
  -9   8   9      565.51      659.90     71.63 o 
  -8   8   9        6.73       -0.79     12.86 o 
  -7   8   9     2373.13     2364.77    144.90 o 
  -6   8   9      455.56      515.27     29.75 o 
  -5   8   9      388.22      360.20     39.22 o 
  -4   8   9      620.25      616.07     21.79 o 
  -3   8   9     2663.52     2485.19    142.86 o 
  -2   8   9     2648.96     2663.26    109.16 o 
  -1   8   9      526.47      395.50    104.36 o 
   0   8   9     1241.13     1330.68     62.60 o 
   1   8   9      108.09       98.42      8.98 o 
   2   8   9     1456.48     1441.23     47.12 o 
   3   8   9     1624.26     1584.12     43.21 o 
   4   8   9      558.34      584.70     21.80 o 
   5   8   9      186.47      173.70     15.12 o 
   6   8   9     1167.25     1300.02     32.90 o 
   7   8   9      109.13      124.47     11.85 o 
   8   8   9      287.24      310.68     20.31 o 
   9   8   9        1.80       18.32     11.30 o 
  -9   9   9      123.83      133.02     22.30 o 
  -8   9   9      961.03      986.67     99.31 o 
  -7   9   9      217.40      202.88     16.88 o 
  -6   9   9     3312.33     3368.40    222.77 o 
  -5   9   9      431.45      428.60     32.67 o 
  -4   9   9     2289.42     2103.09    190.48 o 
  -3   9   9      846.53      760.18     35.42 o 
  -2   9   9      348.90      337.27     19.68 o 
  -1   9   9      997.96     1024.09     39.22 o 
   0   9   9       89.55       91.03      9.16 o 
   1   9   9     1654.34     1623.88     52.49 o 
   2   9   9      216.98      250.86     13.32 o 
   3   9   9     1913.17     1845.08     62.19 o 
   4   9   9        3.87       31.28      9.97 o 
   5   9   9      297.67      322.80     19.56 o 
   6   9   9      356.19      375.96     21.58 o 
   7   9   9      349.88      360.64     22.35 o 
   8   9   9       26.21       17.16     11.51 o 
  -8  10   9      228.49      230.10     26.50 o 
  -7  10   9      927.79      912.54     56.84 o 
  -6  10   9      431.36      446.68     41.98 o 
  -5  10   9      813.39      766.81     37.91 o 
  -4  10   9        7.66       15.13     10.38 o 
  -3  10   9      531.77      497.05     22.69 o 
  -2  10   9      940.97      866.17     28.11 o 
  -1  10   9     1289.65     1232.79     73.98 o 
   0  10   9      229.78      249.89     14.23 o 
   1  10   9       55.06       54.76      9.31 o 
   2  10   9      636.17      652.61     21.11 o 
   3  10   9      119.18      118.06     11.35 o 
   4  10   9       60.13       66.95     13.54 o 
   5  10   9       23.16       21.03     12.33 o 
   6  10   9      141.41      127.44     15.77 o 
   7  10   9       85.73      117.41     15.94 o 
  -6  11   9       19.94       38.15     12.02 o 
  -5  11   9      204.30      198.71     23.35 o 
  -4  11   9      512.15      452.97     34.37 o 
  -3  11   9        0.63       -6.30      9.46 o 
  -2  11   9       53.08       56.05     12.62 o 
  -1  11   9       66.33       51.41     11.77 o 
   0  11   9       54.19       76.35     10.70 o 
   1  11   9       75.19       71.33     10.77 o 
   2  11   9       39.63       71.13     10.75 o 
   3  11   9      194.31      196.03     14.40 o 
   4  11   9        5.92        7.40     11.31 o 
   5  11   9       21.33       17.32     11.50 o 
  -4  12   9      577.53      518.82     25.88 o 
  -3  12   9      171.37      131.87     22.04 o 
  -2  12   9      134.31      182.35     20.60 o 
  -1  12   9      325.49      320.67     22.07 o 
   0  12   9      401.45      387.16     28.92 o 
   1  12   9       42.49       38.93     10.45 o 
   2  12   9       19.79       26.73     10.28 o 
 -13   0  10     1125.23     1072.04     49.33 o 
 -12   0  10      831.67      823.05     40.67 o 
 -11   0  10      468.65      488.53     31.22 o 
 -10   0  10       30.37       34.90     13.91 o 
  -9   0  10      909.73      924.38     30.70 o 
  -8   0  10       19.74       22.54      7.00 o 
  -7   0  10     6042.02     6165.91    338.98 o 
  -6   0  10     1254.17     1255.71    104.55 o 
  -5   0  10     3257.66     2839.51    266.70 o 
  -4   0  10       39.83       30.70      8.13 o 
  -3   0  10    11347.07    11814.73    543.59 o 
  -2   0  10     7258.56     7180.60    420.71 o 
  -1   0  10     2076.54     1740.49     70.71 o 
   0   0  10      399.22      246.86    155.45 o 
   1   0  10     1178.20     1087.55     60.74 o 
   2   0  10       40.24      117.26      7.41 o 
   3   0  10      119.42      123.37      7.87 o 
   4   0  10     3985.52     4234.88    120.30 o 
   5   0  10       22.32       21.25      8.66 o 
   6   0  10     1114.04     1061.55     35.16 o 
   7   0  10       10.02        2.36      8.92 o 
   8   0  10       35.57       27.02     12.07 o 
   9   0  10       27.59       40.40     13.64 o 
  10   0  10      779.78      743.29     38.04 o 
  11   0  10      893.36      852.70     42.24 o 
  12   0  10      181.97      170.54     24.14 o 
 -13   1  10      516.39      493.59     24.95 o 
 -12   1  10     1154.02     1243.76     51.56 o 
 -11   1  10       52.17       76.92     13.36 o 
 -10   1  10      240.86      256.72     17.34 o 
  -9   1  10     1295.20     1388.71     36.98 o 
  -8   1  10     2640.79     2225.03    295.08 o 
  -7   1  10        3.74        2.60      4.12 o 
  -6   1  10     2614.39     2641.73     86.04 o 
  -5   1  10      514.29      522.07     11.31 o 
  -4   1  10      307.01      269.78     14.73 o 
  -3   1  10      188.33      188.66     14.43 o 
  -2   1  10      970.18      987.84     22.33 o 
  -1   1  10    13403.05    13229.53    411.64 o 
   0   1  10     2072.62     2257.95     46.31 o 
   1   1  10      882.68      669.81     12.69 o 
   2   1  10      101.50      196.13      6.53 o 
   3   1  10      794.07      638.75     17.00 o 
   4   1  10      107.05      157.45      6.43 o 
   5   1  10     3929.37     3699.31     38.86 o 
   6   1  10      293.11      312.82     14.84 o 
   7   1  10      317.57      332.12     16.32 o 
   8   1  10      350.12      353.40     17.90 o 
   9   1  10     1005.17     1069.59     29.67 o 
  10   1  10      285.57      290.49     18.61 o 
  11   1  10     1466.30     1406.13     37.19 o 
  12   1  10      367.92      331.29     21.48 o 
 -13   2  10      115.40      127.35     16.78 o 
 -12   2  10       52.26       48.50     13.71 o 
 -11   2  10     1187.78     1256.54     42.77 o 
 -10   2  10      217.59      199.43     16.01 o 
  -9   2  10       48.01       68.24      6.90 o 
  -8   2  10       79.80       58.77     24.24 o 
  -7   2  10      815.35      823.50     15.21 o 
  -5   2  10      848.69      854.49     40.18 o 
  -4   2  10       35.30       30.98      4.20 o 
  -3   2  10      646.02      627.68     21.13 o 
  -2   2  10     7356.45     8383.61    254.07 o 
  -1   2  10     2946.74     3048.92     49.21 o 
   0   2  10      719.14      681.71     12.37 o 
   1   2  10      580.65      517.26     13.03 o 
   2   2  10       74.52       65.69      4.64 o 
   3   2  10      939.40      958.28     17.31 o 
   4   2  10     1413.94     1476.17     20.02 o 
   5   2  10        3.38        1.71      4.03 o 
   6   2  10      164.72      192.10     12.51 o 
   7   2  10      276.11      301.20     15.67 o 
   8   2  10     2054.17     1914.13     76.35 o 
   9   2  10      214.65      214.72     15.58 o 
  10   2  10      679.95      690.22     25.69 o 
  11   2  10      176.08      186.73     17.21 o 
  12   2  10       22.26        2.64     10.76 o 
 -13   3  10       16.64       17.45     13.32 o 
 -12   3  10       27.19       21.13     13.26 o 
 -11   3  10        5.15       34.27     11.62 o 
 -10   3  10        0.38       -1.12      6.52 o 
  -9   3  10      719.80      743.56     18.84 o 
  -8   3  10      793.16      594.16    194.80 o 
  -7   3  10       15.39       43.33     15.61 o 
  -6   3  10        7.37       10.96      3.77 o 
  -5   3  10      958.69     1037.48     48.25 o 
  -4   3  10       47.65       47.30      4.94 o 
  -3   3  10       52.44       75.75     15.75 o 
  -2   3  10     1792.41     1836.72     43.63 o 
  -1   3  10     1120.91     1058.53     15.24 o 
   0   3  10      454.10      474.85     20.83 o 
   1   3  10      396.61      366.35     11.27 o 
   2   3  10      366.39      396.16     17.13 o 
   3   3  10      439.15      484.06     10.48 o 
   4   3  10      422.27      409.86     14.44 o 
   5   3  10        0.38       11.41      4.87 o 
   6   3  10      102.23      149.68     14.13 o 
   7   3  10       96.78      105.53     11.83 o 
   8   3  10        8.63        5.58      8.07 o 
   9   3  10       90.71      144.26     14.56 o 
  10   3  10      118.39      116.42     14.54 o 
  11   3  10       20.65       39.73     11.68 o 
  12   3  10        4.58       -3.52     10.76 o 
 -13   4  10      157.76      227.77     20.96 o 
 -12   4  10      171.82      158.20     16.91 o 
 -11   4  10      580.81      648.74     51.82 o 
 -10   4  10      345.61      364.80     15.89 o 
  -9   4  10      150.08      159.16     11.24 o 
  -8   4  10     1354.80     1422.23     42.22 o 
  -7   4  10     1153.33     1175.78     23.93 o 
  -6   4  10      443.16      526.64     12.61 o 
  -5   4  10     1127.34     1093.05     42.22 o 
  -4   4  10     1233.22     1393.14     37.48 o 
  -3   4  10     1488.68     1438.80     41.80 o 
  -2   4  10     8145.06     9001.53    225.14 o 
  -1   4  10     1568.78     1548.26     22.57 o 
   0   4  10       57.60       58.56      5.39 o 
   1   4  10      413.37      383.34     10.93 o 
   2   4  10     2686.04     2833.05     53.67 o 
   3   4  10      619.29      632.71     18.52 o 
   4   4  10     1526.63     1501.48     49.06 o 
   5   4  10        1.52        3.43      4.97 o 
   6   4  10     4155.23     4137.49    109.87 o 
   7   4  10      566.13      566.57     21.33 o 
   8   4  10       47.88       50.11     10.10 o 
   9   4  10      241.52      216.36     17.19 o 
  10   4  10      139.50      166.08     16.40 o 
  11   4  10      436.60      422.42     24.66 o 
 -12   5  10      758.39      830.46     29.68 o 
 -11   5  10       27.26       28.81     11.65 o 
 -10   5  10      524.59      555.68     27.71 o 
  -9   5  10      172.83      183.86     12.29 o 
  -8   5  10      205.02      194.55     17.19 o 
  -7   5  10        7.35       21.53      5.28 o 
  -6   5  10      263.49      262.23      9.02 o 
  -5   5  10       50.67       57.98     12.07 o 
  -4   5  10      767.44      784.06     42.51 o 
  -3   5  10      319.54      299.24     11.09 o 
  -2   5  10     1141.07     1196.30     28.35 o 
  -1   5  10     5015.15     5167.22    152.66 o 
   0   5  10      404.08      401.23     30.66 o 
   1   5  10      578.76      517.72     16.34 o 
   2   5  10       13.80       19.39      5.03 o 
   3   5  10     3499.87     3473.55    182.69 o 
   4   5  10      724.38      698.26     39.60 o 
   5   5  10     6125.49     6369.34    226.72 o 
   6   5  10     1015.71     1070.48     51.33 o 
   7   5  10     3170.32     3068.71     62.18 o 
   8   5  10      806.53      809.27     36.73 o 
   9   5  10      115.09      174.99     16.13 o 
  10   5  10      752.86      727.38     28.34 o 
  11   5  10      613.21      584.38     26.94 o 
 -12   6  10       26.03       23.88     13.71 o 
 -11   6  10      595.13      650.60     26.43 o 
 -10   6  10       50.24       55.18      9.81 o 
  -9   6  10      546.58      570.49     22.35 o 
  -8   6  10       23.76       32.52      6.00 o 
  -7   6  10      897.42      952.87     35.66 o 
  -6   6  10      394.38      374.86     12.95 o 
  -5   6  10       23.29       24.84      6.89 o 
  -4   6  10     1139.44     1358.33     61.66 o 
  -3   6  10     2045.91     2111.95     79.49 o 
  -2   6  10      243.37      280.65     10.68 o 
  -1   6  10      825.64      797.81     26.29 o 
   0   6  10      677.62      519.99    208.53 o 
   1   6  10     1712.68     1710.07     48.00 o 
   2   6  10     6327.36     6244.60    224.37 o 
   3   6  10     2080.25     1965.37     74.34 o 
   4   6  10      115.10      126.31      9.14 o 
   5   6  10     1233.03     1167.64     50.63 o 
   6   6  10     4151.10     4279.50    177.73 o 
   7   6  10      327.20      386.34     19.48 o 
   8   6  10      371.25      387.09     21.13 o 
   9   6  10      605.34      598.52     29.12 o 
  10   6  10     1198.53     1160.96     46.31 o 
 -11   7  10        0.94      -15.48     15.48 o 
 -10   7  10       11.15        6.56     13.64 o 
  -9   7  10       61.16      116.23     19.15 o 
  -8   7  10      603.97      642.67     83.70 o 
  -7   7  10      125.63      132.10     12.52 o 
  -6   7  10        3.74       10.97      5.64 o 
  -5   7  10     2256.31     2157.76    114.52 o 
  -4   7  10       87.86       93.57     10.57 o 
  -3   7  10      122.76      110.23     11.50 o 
  -2   7  10      844.77      835.25     29.12 o 
  -1   7  10      234.00      235.85     10.86 o 
   0   7  10       56.00       58.19      7.07 o 
   1   7  10     3501.26     3479.39    133.37 o 
   2   7  10       58.97      109.93      8.97 o 
   3   7  10      939.61      946.50     20.99 o 
   4   7  10      272.95      274.13     15.47 o 
   5   7  10      900.99      934.89     59.16 o 
   6   7  10      867.95      870.59     36.25 o 
   7   7  10     1169.46     1144.93     32.17 o 
   8   7  10      122.00      121.30     15.26 o 
   9   7  10      238.86      275.26     19.84 o 
  10   7  10      187.50      234.68     20.57 o 
 -10   8  10       35.07       45.91     17.05 o 
  -9   8  10       39.26       24.91     19.02 o 
  -8   8  10      115.82      120.47     14.79 o 
  -7   8  10       74.12       99.98     10.58 o 
  -6   8  10        5.08       15.63      8.85 o 
  -5   8  10       86.53       98.88     11.99 o 
  -4   8  10      404.72      380.41     18.27 o 
  -3   8  10        0.16        6.89      7.73 o 
  -2   8  10       16.07       55.88     10.34 o 
  -1   8  10      551.05      446.05     53.86 o 
   0   8  10      124.90      126.96      9.51 o 
   1   8  10      386.65      391.18     21.59 o 
   2   8  10     1467.73     1406.69     38.56 o 
   3   8  10      128.15      127.43     10.21 o 
   4   8  10      162.30      207.99     22.83 o 
   5   8  10      139.38      163.26     14.81 o 
   6   8  10       86.28      125.12     14.44 o 
   7   8  10      137.44      147.50     16.23 o 
   8   8  10        4.10        1.56     10.16 o 
   9   8  10      220.47      248.01     20.28 o 
  -9   9  10       53.47       44.37     14.96 o 
  -8   9  10      232.23      276.54     26.37 o 
  -7   9  10       71.27       81.10     11.03 o 
  -6   9  10      511.24      486.32     22.63 o 
  -5   9  10        0.37       12.89      9.73 o 
  -4   9  10      133.42      148.74     14.41 o 
  -3   9  10        4.74       22.17      9.17 o 
  -2   9  10     1222.31     1160.89     48.01 o 
  -1   9  10       13.13       13.67      6.02 o 
   0   9  10        0.56        6.11      6.73 o 
   1   9  10      571.96      560.00     33.86 o 
   2   9  10      718.00      744.42     26.64 o 
   3   9  10      553.44      555.78     19.31 o 
   4   9  10       10.96        4.36      9.64 o 
   5   9  10     1780.55     1892.96     43.55 o 
   6   9  10      140.96      150.96     15.82 o 
   7   9  10       36.13       57.76     10.89 o 
   8   9  10       73.38       78.65     14.73 o 
  -8  10  10      288.61      301.03     36.99 o 
  -7  10  10     1636.74     1611.54     73.20 o 
  -6  10  10       56.24       61.40     12.84 o 
  -5  10  10      604.69      591.22     25.03 o 
  -4  10  10      333.28      337.04     20.41 o 
  -3  10  10     1699.10     1478.27     79.10 o 
  -2  10  10      144.02      149.14     15.02 o 
  -1  10  10      440.89      443.94     22.07 o 
   0  10  10     2265.81     2224.75    106.52 o 
   1  10  10        6.37        9.62      7.38 o 
   2  10  10      987.12     1006.96     26.72 o 
   3  10  10      877.08      861.11     33.33 o 
   4  10  10     1915.14     1961.00     42.67 o 
   5  10  10        0.43       -0.69     10.08 o 
   6  10  10      498.45      534.35     26.07 o 
  -6  11  10     1411.93     1369.73     78.19 o 
  -5  11  10      519.76      547.26     27.55 o 
  -4  11  10      404.80      372.39     22.07 o 
  -3  11  10       39.88       35.02     11.73 o 
  -2  11  10     1271.59     1161.38     33.94 o 
  -1  11  10      876.01      868.12     32.40 o 
   0  11  10       15.32       16.14      8.75 o 
   1  11  10      961.83      915.95     53.18 o 
   2  11  10      227.85      218.32     17.62 o 
   3  11  10      874.32      889.60     31.24 o 
   4  11  10        0.82       21.33     12.21 o 
  -2  12  10       54.16       50.81     13.63 o 
  -1  12  10      265.64      282.00     21.51 o 
   0  12  10      405.11      362.89     23.15 o 
   1  12  10       50.85       46.44     10.54 o 
 -13   1  11      133.83      161.91     18.16 o 
 -12   1  11        6.76       11.65     11.41 o 
 -11   1  11        8.98       22.51     11.13 o 
 -10   1  11       10.29       14.36     10.37 o 
  -9   1  11        2.41        7.33      5.95 o 
  -8   1  11     1089.35     1046.70     35.18 o 
  -7   1  11      202.41      201.25      9.23 o 
  -6   1  11      824.16      879.25     31.17 o 
  -5   1  11      854.80      926.09     30.52 o 
  -4   1  11     2397.17     2389.28    133.83 o 
  -3   1  11     1062.13     1160.79     34.65 o 
  -2   1  11     2880.27     2830.58    108.75 o 
  -1   1  11      616.24      579.28     10.91 o 
   0   1  11      235.49      238.51      7.10 o 
   1   1  11      958.65      873.11     12.59 o 
   2   1  11       28.08       61.05      4.48 o 
   3   1  11      310.53      266.76      9.16 o 
   4   1  11       22.47       40.95      4.32 o 
   5   1  11     3108.66     2914.55     39.99 o 
   6   1  11       56.79       68.26      9.00 o 
   7   1  11      317.22      302.51     16.31 o 
   8   1  11       58.64       55.05     10.50 o 
   9   1  11       69.30      107.59     14.96 o 
  10   1  11       17.01       22.40     10.30 o 
  11   1  11      271.56      270.25     19.56 o 
  12   1  11       31.65       34.67     12.51 o 
 -13   2  11      772.67      868.91     32.17 o 
 -12   2  11       18.11       18.99     11.87 o 
 -11   2  11      988.53     1047.89     31.54 o 
 -10   2  11      142.79      122.42     10.10 o 
  -9   2  11     1736.83     1478.32    213.66 o 
  -8   2  11      630.54      677.51     29.14 o 
  -7   2  11     7453.67     7436.45    291.94 o 
  -6   2  11       34.16       34.00      5.24 o 
  -5   2  11      371.02      318.93     10.64 o 
  -4   2  11      124.68      270.04     11.46 o 
  -3   2  11     7712.53     7710.51    407.90 o 
  -2   2  11     1099.91      945.14     21.60 o 
  -1   2  11     3830.13     3393.79     68.16 o 
   0   2  11     6897.94     6869.20    107.07 o 
   1   2  11      648.04      627.88     11.12 o 
   2   2  11       10.81       47.86      4.45 o 
   3   2  11     1011.21      977.58     14.30 o 
   4   2  11     1252.89     1135.00     15.52 o 
   5   2  11       76.19       74.17      6.93 o 
   6   2  11     3965.72     3641.69    166.34 o 
   7   2  11      457.68      439.23     18.92 o 
   8   2  11      423.27      409.98     19.18 o 
   9   2  11      118.28      177.94     32.53 o 
  10   2  11     1489.82     1456.05     37.10 o 
  11   2  11      170.44      186.02     17.81 o 
 -13   3  11      195.38      239.63     20.57 o 
 -12   3  11     1567.93     1629.13     40.53 o 
 -11   3  11       50.66       53.88     15.61 o 
 -10   3  11     1092.51     1149.82     24.65 o 
  -9   3  11      894.43      983.86     53.25 o 
  -8   3  11     2383.66     2373.29     74.26 o 
  -7   3  11     2323.14     2399.57     99.45 o 
  -6   3  11     3903.08     3989.53    153.49 o 
  -5   3  11     1298.91     1524.23     19.47 o 
  -4   3  11     2126.88     2040.89     69.84 o 
  -3   3  11     1886.36     1729.82     72.42 o 
  -2   3  11      209.33      206.34      7.54 o 
  -1   3  11      887.71      794.79     14.24 o 
   0   3  11     1945.38     2113.26     22.68 o 
   1   3  11     3071.04     2952.76     54.93 o 
   2   3  11       24.69       44.42      4.60 o 
   3   3  11     4182.44     3950.46     56.83 o 
   4   3  11       90.54      153.88      7.36 o 
   5   3  11     5433.43     5353.85    170.11 o 
   6   3  11       68.24       86.98     13.38 o 
   7   3  11     2412.55     2216.06     75.30 o 
   8   3  11      132.85      145.84     13.98 o 
   9   3  11     2418.84     2423.66     50.51 o 
  10   3  11      563.98      539.39     24.30 o 
  11   3  11      259.59      273.72     20.11 o 
 -13   4  11     1300.76     1407.65     43.82 o 
 -12   4  11       29.65       35.94     14.17 o 
 -11   4  11      490.60      554.50     24.12 o 
 -10   4  11       44.87       37.76      8.62 o 
  -9   4  11      928.84      971.66     22.20 o 
  -8   4  11     1508.53     1552.25     57.49 o 
  -7   4  11     4801.93     4726.45    208.93 o 
  -6   4  11     1263.02     1284.62     47.94 o 
  -5   4  11      854.84      805.73     36.54 o 
  -4   4  11     2131.25     2261.81    104.68 o 
  -3   4  11     1998.63     1976.57     50.62 o 
  -2   4  11      798.33     1043.35     21.38 o 
  -1   4  11     1179.31     1142.32     19.72 o 
   0   4  11     1099.84     1327.45     19.22 o 
   1   4  11       11.88       11.74      4.78 o 
   2   4  11      813.66      857.21     29.26 o 
   3   4  11      687.19      709.45     17.08 o 
   4   4  11     2789.17     2690.50     71.05 o 
   5   4  11       57.49       69.52      7.50 o 
   6   4  11      507.67      496.82     15.26 o 
   7   4  11      216.94      211.10     15.58 o 
   8   4  11      455.75      403.03     20.50 o 
   9   4  11       18.93       40.01     10.90 o 
  10   4  11      315.53      327.93     20.67 o 
  11   4  11      481.81      460.55     25.04 o 
 -12   5  11      275.33      322.02     22.63 o 
 -11   5  11       28.35       33.22     12.14 o 
 -10   5  11      369.18      380.85     16.65 o 
  -9   5  11       45.80       50.36      9.01 o 
  -8   5  11      288.19      284.45     11.54 o 
  -7   5  11       60.02       92.11      7.83 o 
  -6   5  11      126.79      135.80      8.48 o 
  -5   5  11       14.72       10.20      4.78 o 
  -4   5  11      538.29      551.53     36.18 o 
  -3   5  11       47.42       70.90      8.43 o 
  -2   5  11       77.59       81.26      9.00 o 
  -1   5  11      973.73      983.01     20.12 o 
   0   5  11      348.05      329.55     13.42 o 
   1   5  11      438.63      478.07     17.93 o 
   2   5  11      394.94      407.18     18.24 o 
   3   5  11       63.40       63.94      6.68 o 
   4   5  11     1228.82     1246.24     25.30 o 
   5   5  11       29.39       33.09      7.22 o 
   6   5  11        3.70       10.34      6.36 o 
   7   5  11       45.53       45.48     10.20 o 
   8   5  11        2.87        3.84      8.88 o 
   9   5  11        0.84        7.87     10.29 o 
  10   5  11       21.58       26.22     12.15 o 
 -12   6  11      298.76      304.06     22.26 o 
 -11   6  11      125.04      181.69     17.72 o 
 -10   6  11        2.64       -5.84      7.93 o 
  -9   6  11       36.29       43.28      9.12 o 
  -8   6  11       32.06       36.17      6.92 o 
  -7   6  11     1572.22     1606.22     68.61 o 
  -6   6  11      293.48      284.30     16.44 o 
  -5   6  11        6.96        4.09      5.57 o 
  -4   6  11      385.01      432.74     25.56 o 
  -3   6  11       35.91       55.75      8.63 o 
  -2   6  11       43.31      289.66     20.46 o 
  -1   6  11        9.03       10.34      4.99 o 
   0   6  11      643.28      568.54    106.18 o 
   1   6  11      405.39      408.45     19.74 o 
   2   6  11       11.90       15.85      6.78 o 
   3   6  11      380.22      378.86     23.62 o 
   4   6  11      180.48      193.18     10.50 o 
   5   6  11      232.06      237.47     12.60 o 
   6   6  11     1192.38     1192.41     53.17 o 
   7   6  11      236.33      197.04     16.21 o 
   8   6  11      335.42      354.20     20.66 o 
   9   6  11      294.38      244.35     39.62 o 
  10   6  11      669.05      689.26     48.28 o 
 -10   7  11      510.60      455.47     31.75 o 
  -9   7  11       12.51       10.23     13.38 o 
  -8   7  11      908.17      944.39     67.81 o 
  -7   7  11      138.87      155.63      9.66 o 
  -6   7  11      329.51      307.57     25.58 o 
  -5   7  11      588.95      508.14     35.42 o 
  -4   7  11      292.48      289.25     24.93 o 
  -3   7  11      622.07      641.48     49.19 o 
  -2   7  11     1363.82     1282.40     84.22 o 
  -1   7  11      568.99      601.13     26.03 o 
   0   7  11       49.41       30.52     10.74 o 
   1   7  11      291.80      296.89     12.72 o 
   2   7  11      257.89      280.88     12.70 o 
   3   7  11      418.67      408.08     14.51 o 
   4   7  11        2.23        2.87      7.62 o 
   5   7  11     1857.17     1993.94    142.07 o 
   6   7  11        5.14        9.69      7.87 o 
   7   7  11     2006.53     1903.94     85.93 o 
   8   7  11       44.48       50.75     12.33 o 
   9   7  11      593.75      615.02     46.83 o 
 -10   8  11       20.01       10.49     15.22 o 
  -9   8  11      935.54      911.47     42.77 o 
  -8   8  11       76.27      103.21     14.49 o 
  -7   8  11     2249.05     2195.52     93.40 o 
  -6   8  11      689.53      611.08     30.96 o 
  -5   8  11      533.95      539.22     21.61 o 
  -4   8  11      980.96      942.70     76.35 o 
  -3   8  11     4242.16     3934.09    263.55 o 
  -2   8  11      367.41      454.69     42.24 o 
  -1   8  11      492.49      505.64     39.22 o 
   0   8  11     2977.77     3092.15     76.28 o 
   1   8  11      250.89      259.23     19.91 o 
   2   8  11       83.77       91.79      9.51 o 
   3   8  11      690.55      691.19     19.12 o 
   4   8  11     1198.56     1171.18     65.20 o 
   5   8  11        0.48        3.60      9.60 o 
   6   8  11     1866.42     1952.32     95.92 o 
   7   8  11       50.17       55.67     14.56 o 
   8   8  11      566.95      568.08     32.01 o 
  -9   9  11       95.46      132.23     23.09 o 
  -8   9  11      434.68      415.43     69.92 o 
  -7   9  11        9.48       16.81     10.24 o 
  -6   9  11      680.69      691.87     61.92 o 
  -5   9  11      998.82      866.25     50.51 o 
  -4   9  11     1198.46     1083.40     65.85 o 
  -3   9  11      697.40      675.23     24.95 o 
  -2   9  11       66.11       83.82     12.15 o 
  -1   9  11     2010.82     1857.32     80.68 o 
   0   9  11      714.11      709.85     37.75 o 
   1   9  11     1509.61     1489.94     63.52 o 
   2   9  11       49.14       72.21      9.65 o 
   3   9  11     1690.21     1676.91     71.83 o 
   4   9  11      201.19      210.94     17.90 o 
   5   9  11      506.28      550.88     24.46 o 
   6   9  11        0.89        6.92     10.72 o 
   7   9  11      425.41      492.33     25.22 o 
  -7  10  11      270.18      263.90     19.73 o 
  -6  10  11        1.96       18.34     11.03 o 
  -5  10  11      285.59      294.36     20.22 o 
  -4  10  11      350.84      339.48     20.86 o 
  -3  10  11       83.19       96.07     13.82 o 
  -2  10  11       49.29       72.47     12.43 o 
  -1  10  11      191.00      182.29     16.23 o 
   0  10  11      657.00      646.28     34.76 o 
   1  10  11      303.33      311.77     15.46 o 
   2  10  11       22.47       47.07      9.43 o 
   3  10  11      471.08      491.04     19.02 o 
   4  10  11      603.94      610.62     26.62 o 
   5  10  11      141.82      153.17     16.94 o 
   6  10  11        2.90       -3.90     10.68 o 
  -5  11  11        3.20        2.17     11.20 o 
  -4  11  11      239.97      232.90     19.68 o 
  -3  11  11        1.11        3.94     10.82 o 
  -2  11  11      140.10      113.76     15.30 o 
  -1  11  11      212.36      219.97     24.53 o 
   0  11  11       45.08       63.01     13.40 o 
   1  11  11       12.99       11.65      9.02 o 
   2  11  11      118.39      176.04     14.07 o 
   3  11  11        6.83       11.77     11.95 o 
   4  11  11      313.43      325.17     22.71 o 
 -13   0  12     1865.17     1800.12     62.18 o 
 -12   0  12     1415.98     1444.87     53.52 o 
 -11   0  12      118.20      149.55     22.83 o 
 -10   0  12      495.49      534.71     32.01 o 
  -9   0  12     1728.01     1801.73    112.29 o 
  -8   0  12      661.63      592.55     55.62 o 
  -7   0  12     7104.97     7279.73    606.73 o 
  -6   0  12      384.95      424.63     44.21 o 
  -5   0  12     2377.99     2301.95    208.06 o 
  -4   0  12     7835.10     8257.09    593.61 o 
  -3   0  12    10655.75    10969.88    646.48 o 
  -2   0  12      159.44      164.33     16.40 o 
  -1   0  12      382.65      340.48     16.27 o 
   0   0  12    11226.49    11156.74     93.40 o 
   1   0  12     2171.44     2068.70    101.01 o 
   2   0  12     6280.69     6028.70    202.94 o 
   3   0  12        3.49        6.72      4.81 o 
   4   0  12     6748.50     6590.02     82.91 o 
   5   0  12       71.64       82.65      8.26 o 
   6   0  12     2842.16     2930.41     60.61 o 
   7   0  12        0.40       -4.46      9.18 o 
   8   0  12      823.13      780.02     36.73 o 
   9   0  12      254.02      230.89     23.88 o 
  10   0  12      937.07      835.38     41.72 o 
  11   0  12      229.67      247.94     26.76 o 
 -13   1  12      295.38      343.43     23.32 o 
 -12   1  12     1217.01     1278.16     36.73 o 
 -11   1  12        3.36       17.19     10.66 o 
 -10   1  12        7.37       13.23      7.61 o 
  -9   1  12     1836.77     1841.17     47.87 o 
  -8   1  12     5311.01     5457.15    234.79 o 
  -7   1  12     1155.69     1104.21     63.39 o 
  -6   1  12      151.16      154.92      8.18 o 
  -5   1  12     1507.20     1528.71     53.51 o 
  -4   1  12     2154.18     2098.94     93.05 o 
  -3   1  12     6050.00     5742.94     79.76 o 
  -2   1  12     1137.11     1075.61     33.21 o 
  -1   1  12     8518.29     7995.38    199.88 o 
   0   1  12     3342.92     3363.61     65.30 o 
   1   1  12     4482.21     4014.50     87.06 o 
   2   1  12      139.63      208.16      7.56 o 
   3   1  12     4866.71     4939.44     83.05 o 
   4   1  12      134.57      166.33      9.28 o 
   5   1  12     4278.51     4306.86     64.95 o 
   6   1  12       82.12       81.35     21.51 o 
   7   1  12     1111.54     1074.32     28.47 o 
   8   1  12       79.54       81.77     11.59 o 
   9   1  12     2661.21     2611.17    169.88 o 
  10   1  12       78.75       79.92     13.82 o 
  11   1  12      182.45      151.86     16.50 o 
 -13   2  12       53.97       77.30     16.03 o 
 -12   2  12       26.37       15.60     12.80 o 
 -11   2  12      616.07      711.27     26.90 o 
 -10   2  12      285.86      291.46     14.79 o 
  -9   2  12      710.69      740.74     24.40 o 
  -8   2  12     2422.05     2459.01     85.47 o 
  -7   2  12      344.86      342.14     11.41 o 
  -6   2  12      109.52      137.22     17.05 o 
  -5   2  12      193.28      219.48      9.32 o 
  -4   2  12     2124.33     2089.01     93.05 o 
  -3   2  12      139.61      194.44     13.51 o 
  -2   2  12      684.90      640.67     13.54 o 
  -1   2  12      275.79      277.99      8.95 o 
   0   2  12      299.44      291.08      8.90 o 
   1   2  12       84.60       99.23      5.76 o 
   2   2  12      589.17      655.14     12.14 o 
   3   2  12      120.32      134.77      8.12 o 
   4   2  12     1384.24     1403.54     22.08 o 
   5   2  12       14.06       17.57      5.51 o 
   6   2  12      397.45      401.54     17.99 o 
   7   2  12        0.96       14.44      7.51 o 
   8   2  12     2411.52     2120.48    174.87 o 
   9   2  12       88.12       88.03     12.80 o 
  10   2  12      370.39      367.09     20.96 o 
  11   2  12       70.01       65.37     13.93 o 
 -13   3  12       47.53       66.75     15.39 o 
 -12   3  12       16.63       21.06     12.92 o 
 -11   3  12       94.29      158.47     16.54 o 
 -10   3  12        2.92       10.44      7.54 o 
  -9   3  12      137.04      155.92      9.56 o 
  -8   3  12        0.87        5.87      5.32 o 
  -7   3  12     4235.99     4183.22    176.62 o 
  -6   3  12        9.32       15.42      5.19 o 
  -5   3  12     1033.87      985.85     41.54 o 
  -4   3  12      138.22      178.22      9.36 o 
  -3   3  12       66.40       81.52      8.72 o 
  -2   3  12      385.64      388.16     14.56 o 
  -1   3  12     1884.06     1921.05     21.87 o 
   0   3  12     1683.06     1678.57     26.76 o 
   1   3  12     2529.95     2346.19    146.79 o 
   2   3  12      143.33      154.94      7.18 o 
   3   3  12      145.12      178.09      7.86 o 
   4   3  12     1168.59     1148.62     24.88 o 
   5   3  12       89.81       94.71      8.14 o 
   6   3  12       22.95       28.99      8.53 o 
   7   3  12      815.72      707.03     24.17 o 
   8   3  12      231.96      217.59     15.84 o 
   9   3  12       23.56       32.41     10.29 o 
  10   3  12       13.30       19.70     10.48 o 
  11   3  12        0.35        5.79     11.57 o 
 -12   4  12      371.51      427.26     24.10 o 
 -11   4  12      439.90      461.90     23.36 o 
 -10   4  12      126.00      124.56     11.74 o 
  -9   4  12      361.35      361.79     15.75 o 
  -8   4  12      452.25      478.42     17.72 o 
  -7   4  12      963.90      998.93     37.19 o 
  -6   4  12      104.21      101.01     16.00 o 
  -5   4  12       70.98       75.28      6.53 o 
  -4   4  12      150.57      204.32     10.35 o 
  -3   4  12      827.32      785.95     21.24 o 
  -2   4  12     1091.88     1132.59     24.49 o 
  -1   4  12      109.15      106.75      7.22 o 
   0   4  12     3204.37     3300.33     72.60 o 
   1   4  12      638.91      570.16     37.17 o 
   2   4  12     2735.55     2756.00     83.01 o 
   3   4  12     1058.80     1057.83     22.57 o 
   4   4  12     1435.42     1352.49     46.20 o 
   5   4  12      312.97      310.73     14.92 o 
   6   4  12      182.68      201.18     14.76 o 
   7   4  12      403.75      416.10     30.17 o 
   8   4  12       31.44       29.13     10.00 o 
   9   4  12      134.66      143.95     15.40 o 
  10   4  12      304.38      289.83     20.20 o 
 -12   5  12      344.20      381.44     29.78 o 
 -11   5  12       34.89       42.50     12.96 o 
 -10   5  12     1094.97     1219.07     59.96 o 
  -9   5  12       13.96       25.43      8.07 o 
  -8   5  12      252.07      270.89     14.77 o 
  -7   5  12      641.75      671.67     40.26 o 
  -6   5  12      920.54      915.65     40.82 o 
  -5   5  12      313.99      396.30     26.56 o 
  -4   5  12      267.02      318.33     12.34 o 
  -3   5  12       59.05       43.38     12.33 o 
  -2   5  12      719.74      687.44     20.31 o 
  -1   5  12     2798.82     2777.70     28.95 o 
   0   5  12       17.22       13.25      5.09 o 
   1   5  12     2547.85     2559.55     85.31 o 
   2   5  12       11.61       20.31      5.65 o 
   3   5  12      499.42      473.40     21.87 o 
   4   5  12      882.52      893.43     16.30 o 
   5   5  12     4218.08     4288.07    256.37 o 
   6   5  12        1.40       -0.86      6.25 o 
   7   5  12       48.60       52.98     11.03 o 
   8   5  12        3.92       14.04      9.65 o 
   9   5  12     1156.46     1158.95     58.51 o 
  10   5  12       60.76       34.63     12.50 o 
 -11   6  12      640.90      757.18     29.03 o 
 -10   6  12       44.44       46.61      9.77 o 
  -9   6  12      837.26      956.34     45.58 o 
  -8   6  12      240.16      249.99     16.06 o 
  -7   6  12     1844.93     1913.24    100.05 o 
  -6   6  12      213.61      206.83     14.43 o 
  -5   6  12      324.34      347.59     14.89 o 
  -4   6  12      874.05      909.56     32.45 o 
  -3   6  12      641.81      606.97     33.45 o 
  -2   6  12        5.12        4.00      6.38 o 
  -1   6  12      382.50      338.44     12.46 o 
   0   6  12      999.14     1069.45     37.98 o 
   1   6  12      270.22      274.90     11.78 o 
   2   6  12      803.76      828.10     25.68 o 
   3   6  12      114.31      104.52      8.88 o 
   4   6  12       11.36       23.05      8.25 o 
   5   6  12      145.61      158.84     13.14 o 
   6   6  12     1260.18     1344.89     72.91 o 
   7   6  12        1.31        8.13      9.08 o 
   8   6  12      376.82      393.87     22.07 o 
   9   6  12        1.00       31.54     11.38 o 
 -10   7  12        2.95        9.45     14.69 o 
  -9   7  12      238.51      225.11     24.93 o 
  -8   7  12      445.40      439.16     29.92 o 
  -7   7  12      225.24      225.92     17.75 o 
  -6   7  12     1040.20     1018.08     28.34 o 
  -5   7  12      747.72      681.00     38.04 o 
  -4   7  12      243.01      195.05     15.02 o 
  -3   7  12      180.31      179.25     14.12 o 
  -2   7  12      692.05      671.84     22.63 o 
  -1   7  12       51.91       56.76     10.30 o 
   0   7  12       52.09       50.08     13.68 o 
   1   7  12     3592.01     3518.55    109.85 o 
   2   7  12       81.42      138.84     10.25 o 
   3   7  12      165.50      170.50     13.18 o 
   4   7  12       96.75      102.27     12.13 o 
   5   7  12     3160.24     3110.22    131.13 o 
   6   7  12      394.95      400.62     16.96 o 
   7   7  12        5.09        9.35     10.29 o 
   8   7  12       38.23       39.74     12.15 o 
   9   7  12      740.01      705.89     79.37 o 
 -10   8  12        2.56        2.36     14.96 o 
  -9   8  12       59.41       54.57     18.37 o 
  -8   8  12       45.58       38.62     11.28 o 
  -7   8  12      206.83      199.79     16.31 o 
  -6   8  12        1.38        3.17      8.70 o 
  -5   8  12      483.78      476.84     21.89 o 
  -4   8  12      267.39      206.83     18.23 o 
  -3   8  12      184.99      159.00     14.62 o 
  -2   8  12       25.68       27.58      9.23 o 
  -1   8  12       18.30       26.69      9.44 o 
   0   8  12      135.27       95.35     30.09 o 
   1   8  12      213.87      198.40     12.28 o 
   2   8  12        1.83       -1.75      6.38 o 
   3   8  12      478.52      417.26     20.14 o 
   4   8  12      177.36      193.35     16.57 o 
   5   8  12      690.75      773.10     53.52 o 
   6   8  12      580.16      590.02     20.74 o 
   7   8  12      150.89      177.03     17.98 o 
   8   8  12       32.47       35.13     12.87 o 
  -8   9  12      498.52      463.61     34.37 o 
  -7   9  12        6.32       17.10     10.94 o 
  -6   9  12      582.75      594.13     43.16 o 
  -5   9  12      415.59      391.57     31.09 o 
  -4   9  12       25.34       37.01     10.76 o 
  -3   9  12       23.27       41.59     10.95 o 
  -2   9  12      103.70      109.93     13.48 o 
  -1   9  12      259.83      232.97     18.23 o 
   0   9  12        6.24        1.28      9.41 o 
   1   9  12      219.21      251.10     15.58 o 
   2   9  12      347.30      351.05     15.89 o 
   3   9  12     1000.52      975.70     37.18 o 
   4   9  12      166.65      192.10     17.25 o 
   5   9  12      250.59      247.39     18.55 o 
   6   9  12      244.71      286.30     18.01 o 
   7   9  12      208.01      230.45     20.05 o 
  -7  10  12     1177.17     1114.07     57.72 o 
  -6  10  12        2.39        8.17     10.50 o 
  -5  10  12      418.86      397.60     38.96 o 
  -4  10  12      533.50      519.60     35.29 o 
  -3  10  12     1252.73     1111.87     48.28 o 
  -2  10  12      530.47      480.08     29.91 o 
  -1  10  12      339.66      319.33     19.94 o 
   0  10  12     1240.03     1195.19    110.85 o 
   1  10  12      134.65      157.19     12.46 o 
   2  10  12      694.21      673.70     39.90 o 
   3  10  12      202.57      202.64     17.80 o 
   4  10  12      232.88      242.48     19.94 o 
   5  10  12       84.41       97.61     15.86 o 
  -4  11  12      881.72      763.32     29.96 o 
  -3  11  12      123.68      141.92     16.68 o 
  -2  11  12     1110.36     1089.93     36.60 o 
  -1  11  12     1612.76     1462.92    110.59 o 
   0  11  12      382.79      379.21     23.74 o 
   1  11  12      749.57      729.85     58.77 o 
   2  11  12      385.89      378.96     18.27 o 
   3  11  12     1188.94     1216.75     36.23 o 
 -13   1  13      225.87      245.83     21.36 o 
 -12   1  13       47.25       43.25     14.71 o 
 -11   1  13        0.33       31.48     12.99 o 
 -10   1  13      101.25      107.09     11.07 o 
  -9   1  13        4.85        2.21      5.98 o 
  -8   1  13     1215.32     1187.76     72.67 o 
  -7   1  13       16.88       15.89      5.57 o 
  -6   1  13     1005.75      997.32     40.79 o 
  -5   1  13       91.77      149.56     16.97 o 
  -4   1  13      530.08      488.08     16.02 o 
  -3   1  13       22.95       14.17      6.03 o 
  -2   1  13     2843.15     2864.02     67.75 o 
  -1   1  13       57.49       61.75      4.65 o 
   0   1  13     1586.21     1478.52     40.28 o 
   1   1  13      724.13      715.84     19.96 o 
   2   1  13      148.77      225.46      8.10 o 
   3   1  13      884.51      894.11     14.60 o 
   4   1  13      812.13      799.37     14.15 o 
   5   1  13      978.75      948.88     18.76 o 
   6   1  13      116.34      135.52     12.55 o 
   7   1  13      109.00      122.13     22.30 o 
   8   1  13       28.28       25.88      9.36 o 
   9   1  13        8.02       21.13      9.92 o 
  10   1  13       50.40       37.09     11.65 o 
  11   1  13      177.46      201.95     19.01 o 
 -13   2  13     1119.00     1219.97     38.12 o 
 -12   2  13      325.35      316.76     22.72 o 
 -11   2  13      405.55      472.45     24.40 o 
 -10   2  13       46.86       34.63      9.15 o 
  -9   2  13      870.73      941.40     43.63 o 
  -8   2  13      569.66      575.94     23.90 o 
  -7   2  13     2376.49     2288.26    123.30 o 
  -6   2  13       54.69       46.40      6.04 o 
  -5   2  13       69.99       65.71      6.16 o 
  -4   2  13      245.14      278.10     11.75 o 
  -3   2  13     6746.64     6261.53    115.44 o 
  -2   2  13     2819.24     2900.37     37.48 o 
  -1   2  13     2484.33     1733.47    441.75 o 
   0   2  13      420.98      452.60     10.29 o 
   1   2  13      321.80      293.11     12.36 o 
   2   2  13      648.79      692.59     20.43 o 
   3   2  13      449.21      448.82     11.09 o 
   4   2  13     2358.59     2235.18     53.85 o 
   5   2  13      100.89      109.85      8.85 o 
   6   2  13     2125.73     2079.61     53.00 o 
   7   2  13      299.30      282.84     16.94 o 
   8   2  13        9.88       10.97      8.83 o 
   9   2  13      228.50      252.31     28.20 o 
  10   2  13     1243.30     1260.20     38.17 o 
  11   2  13      191.11      216.81     20.10 o 
 -12   3  13     1027.37     1121.42     35.15 o 
 -11   3  13       75.56       85.43     15.12 o 
 -10   3  13      903.80      931.90     31.12 o 
  -9   3  13       20.76       73.77      8.16 o 
  -8   3  13     1050.92     1106.91     60.36 o 
  -7   3  13       31.58       28.32      6.58 o 
  -6   3  13     2923.86     2849.53    137.77 o 
  -5   3  13        4.18        1.62      6.75 o 
  -4   3  13     2068.61     1960.50    108.18 o 
  -3   3  13     4977.65     4688.87     96.55 o 
  -2   3  13      831.94      807.40     21.33 o 
  -1   3  13     2244.90     2238.40     24.50 o 
   0   3  13     3675.17     3697.07     93.69 o 
   1   3  13     2964.36     2280.69    265.42 o 
   2   3  13      642.62      617.83     12.75 o 
   3   3  13     3303.71     3251.99     76.38 o 
   4   3  13      251.48      273.16     10.35 o 
   5   3  13     1285.30     1256.14     55.61 o 
   6   3  13       15.75        5.77      7.42 o 
   7   3  13       52.54       70.35     11.48 o 
   8   3  13      188.75      186.10     16.30 o 
   9   3  13     1021.36      992.97     68.22 o 
  10   3  13      420.09      361.69     22.07 o 
 -12   4  13        2.67       -4.61     13.64 o 
 -11   4  13      189.54      229.81     19.76 o 
 -10   4  13      252.07      247.58     14.82 o 
  -9   4  13      806.77      811.65     31.05 o 
  -8   4  13      620.38      559.81     25.26 o 
  -7   4  13     2559.42     2586.16    126.11 o 
  -6   4  13       77.08       95.50     16.27 o 
  -5   4  13      649.90      679.16     31.88 o 
  -3   4  13     2002.20     1854.56     32.47 o 
  -2   4  13      167.13      241.05     13.43 o 
  -1   4  13      705.64      662.43     14.65 o 
   0   4  13     1560.63     1573.83     37.51 o 
   1   4  13      504.94      415.81     72.49 o 
   2   4  13     1080.25      990.12     18.33 o 
   3   4  13     1311.29     1294.43     37.83 o 
   4   4  13      649.29      672.19     15.60 o 
   5   4  13      132.42      141.44     10.22 o 
   6   4  13       63.09       74.56     10.74 o 
   7   4  13      129.16      116.13     12.97 o 
   8   4  13      243.42      283.90     24.79 o 
   9   4  13       62.44       92.89     14.37 o 
  10   4  13      997.39      972.27     33.02 o 
 -11   5  13        1.16        7.02     12.43 o 
 -10   5  13       99.57      105.72     11.93 o 
  -9   5  13      618.17      636.35     46.17 o 
  -8   5  13      314.36      295.25     13.37 o 
  -7   5  13      116.23      194.43     10.74 o 
  -6   5  13       29.32       39.91      6.36 o 
  -5   5  13      369.18      367.52     25.09 o 
  -4   5  13     1186.34     1193.38     49.69 o 
  -3   5  13        5.48       11.32      7.21 o 
  -2   5  13      142.87      144.28     11.68 o 
  -1   5  13       39.28       61.70     11.28 o 
   0   5  13     1278.71     1251.48     21.08 o 
   1   5  13      948.46      854.41     66.08 o 
   2   5  13      111.40      225.76     10.85 o 
   3   5  13      916.25      929.48     26.43 o 
   4   5  13      518.21      561.20     16.76 o 
   5   5  13        1.18        4.26      6.36 o 
   6   5  13       67.75       59.08     10.48 o 
   7   5  13      140.10      173.75     20.20 o 
   8   5  13       14.82        6.96     10.20 o 
   9   5  13       71.90       96.79     15.18 o 
 -11   6  13       21.03       51.59     14.38 o 
 -10   6  13        9.87        9.54      9.08 o 
  -9   6  13        5.25       17.84      8.92 o 
  -8   6  13        0.02       -2.21      6.29 o 
  -7   6  13      325.39      343.80     13.00 o 
  -6   6  13      129.04      114.92     16.53 o 
  -5   6  13        6.29       10.08      6.20 o 
  -4   6  13      642.04      642.79     24.14 o 
  -3   6  13      113.79      108.95     11.59 o 
  -2   6  13      352.87      356.85     34.11 o 
  -1   6  13       20.97       11.61      8.13 o 
   0   6  13      188.59      198.23     10.67 o 
   1   6  13      371.32      359.35     13.24 o 
   2   6  13      656.85      643.86     23.44 o 
   3   6  13      337.62      359.45     13.61 o 
   4   6  13      637.29      649.77     31.94 o 
   5   6  13       42.31       32.80      7.91 o 
   6   6  13      435.01      468.23     17.77 o 
   7   6  13       47.35       33.39     10.67 o 
   8   6  13        3.34        7.56     10.48 o 
   9   6  13        3.18        6.32     10.83 o 
 -10   7  13      578.36      540.22     35.16 o 
  -9   7  13        9.91       22.30     15.48 o 
  -8   7  13      445.41      435.59     17.29 o 
  -7   7  13       63.94       81.28     12.24 o 
  -6   7  13     1156.50     1098.36     30.14 o 
  -5   7  13      650.92      631.41     62.18 o 
  -4   7  13      100.71      114.85     14.04 o 
  -3   7  13      167.56      180.82     14.82 o 
  -2   7  13     1761.12     1739.13     87.11 o 
  -1   7  13     1754.52     1679.11     66.38 o 
   0   7  13      199.05      222.99     11.79 o 
   1   7  13      322.36      314.72     20.68 o 
   2   7  13     1390.11     1384.41     48.09 o 
   3   7  13     1426.35     1426.72     75.43 o 
   4   7  13      273.51      289.25     17.97 o 
   5   7  13     1709.60     1748.46     50.28 o 
   6   7  13       59.60       87.76     10.70 o 
   7   7  13      962.18      915.02     52.47 o 
   8   7  13      104.53      109.12     15.68 o 
  -9   8  13      840.83      786.32     40.93 o 
  -8   8  13        1.17       -8.90      8.90 o 
  -7   8  13      999.08      943.22     29.31 o 
  -6   8  13      512.86      444.83     43.42 o 
  -5   8  13      494.11      512.82     22.45 o 
  -4   8  13       42.74       67.86     11.11 o 
  -3   8  13     1416.42     1290.26     56.67 o 
  -2   8  13       86.41       87.99     11.75 o 
  -1   8  13      169.54      183.80     18.76 o 
   0   8  13     2226.50     2233.27    136.69 o 
   1   8  13      321.21      303.60     20.15 o 
   2   8  13     1281.10     1253.67     40.74 o 
   3   8  13      444.66      456.51     16.81 o 
   4   8  13     2462.01     2491.37    100.62 o 
   5   8  13       33.20       49.12      9.63 o 
   6   8  13     2999.60     3146.20    127.48 o 
   7   8  13      442.76      426.83     25.19 o 
  -8   9  13       83.56       85.01     20.99 o 
  -7   9  13      318.23      335.80     47.49 o 
  -6   9  13      930.29      942.56     51.69 o 
  -5   9  13     1314.06     1173.01     81.07 o 
  -4   9  13      860.00      816.25     60.48 o 
  -3   9  13       22.80       19.94     10.20 o 
  -2   9  13      462.56      482.52     33.58 o 
  -1   9  13     1124.13     1059.65    105.87 o 
   0   9  13      881.25      822.43     78.97 o 
   1   9  13      598.33      597.03     19.11 o 
   2   9  13      240.91      262.01     14.57 o 
   3   9  13     2047.32     2127.79     42.98 o 
   4   9  13       15.00       34.07     11.34 o 
   5   9  13     1757.77     1846.83     41.83 o 
   6   9  13       59.82       59.20     11.31 o 
  -6  10  13       79.21       54.97     13.73 o 
  -5  10  13      316.52      315.19     22.83 o 
  -4  10  13        0.76       29.79     11.13 o 
  -3  10  13      275.90      287.88     20.37 o 
  -2  10  13      133.94      130.73     14.93 o 
  -1  10  13       77.52      101.97     14.18 o 
   0  10  13      457.44      430.20     22.53 o 
   1  10  13      662.71      624.14     60.61 o 
   2  10  13       65.99       84.69     11.05 o 
   3  10  13      161.41      176.89     17.55 o 
   4  10  13      457.43      503.98     25.38 o 
  -3  11  13       26.12       25.05     11.79 o 
  -2  11  13       14.11       35.81     12.96 o 
  -1  11  13        7.88       11.77     11.91 o 
   0  11  13       36.61       35.93     13.05 o 
   1  11  13        0.20       -0.06     10.66 o 
 -12   0  14      779.27      804.69     44.60 o 
 -11   0  14      107.62      125.68     23.88 o 
 -10   0  14     3074.61     2931.06    234.56 o 
  -9   0  14     1078.93     1149.79     42.37 o 
  -8   0  14      357.30      340.85     43.95 o 
  -7   0  14     1996.07     1961.46    170.28 o 
  -6   0  14       80.08       67.74      9.79 o 
  -5   0  14      508.94      501.12     32.27 o 
  -4   0  14     1077.93     1087.52     34.63 o 
  -3   0  14     4477.84     4138.36     65.07 o 
  -2   0  14      826.53      931.08     18.67 o 
  -1   0  14      766.45      766.45     17.83 o 
   0   0  14     2136.37     1914.99    162.14 o 
   1   0  14     4186.90     4064.77    172.11 o 
   2   0  14     4493.34     4340.79    139.58 o 
   3   0  14      319.20      322.64     14.01 o 
   4   0  14     7075.29     7233.41     62.84 o 
   5   0  14      251.46      216.19     20.20 o 
   6   0  14    10837.26    10115.14    117.28 o 
   7   0  14       18.78       11.28     12.07 o 
   8   0  14     1645.48     1626.43     53.52 o 
   9   0  14      426.93      425.30     30.96 o 
  10   0  14     1190.61     1157.05     49.59 o 
 -12   1  14      236.71      269.49     21.51 o 
 -11   1  14        5.45        1.05     15.22 o 
 -10   1  14      357.39      375.03     16.46 o 
  -9   1  14     1966.38     2008.52     93.20 o 
  -8   1  14     2577.73     2665.82    144.25 o 
  -7   1  14      808.37      744.47     43.06 o 
  -6   1  14      784.62      791.62     37.26 o 
  -5   1  14     1060.53     1143.18     19.31 o 
  -4   1  14     2155.52     2006.60     81.13 o 
  -3   1  14       47.20       40.59      7.48 o 
  -2   1  14     2693.18     2646.24     50.52 o 
  -1   1  14      860.92      892.56     21.78 o 
   0   1  14      932.55      869.28     41.24 o 
   1   1  14      975.50      949.06     17.84 o 
   2   1  14      441.15      534.59     11.92 o 
   3   1  14     3702.35     3603.25     61.65 o 
   4   1  14      148.82      157.95     12.12 o 
   5   1  14     7430.06     7103.45     66.79 o 
   6   1  14        0.02       -3.73      7.50 o 
   7   1  14     1992.28     1856.27     38.12 o 
   8   1  14        6.66        5.12      9.09 o 
   9   1  14     1522.49     1456.42     82.25 o 
  10   1  14      146.88      135.44     16.36 o 
 -12   2  14        1.78        5.77     12.89 o 
 -11   2  14       55.19       88.22     14.93 o 
 -10   2  14        2.16       -1.73      7.64 o 
  -9   2  14      916.51      984.56     43.02 o 
  -8   2  14      607.57      643.28     23.02 o 
  -7   2  14       23.49       23.01      6.08 o 
  -6   2  14     1469.57     1453.23     56.43 o 
  -5   2  14      565.36      582.86     15.19 o 
  -4   2  14     1158.82     1183.11     54.19 o 
  -3   2  14       19.38       20.04      6.38 o 
  -2   2  14     2752.95     2535.43     36.36 o 
  -1   2  14       32.07       29.02      6.81 o 
   0   2  14      763.91      770.88     13.46 o 
   1   2  14      210.44      186.65     16.90 o 
   2   2  14     1648.55     1643.41     38.89 o 
   3   2  14       57.90       62.07      5.71 o 
   4   2  14      762.71      790.48     19.24 o 
   5   2  14       11.92        8.73      5.74 o 
   6   2  14      841.31      740.89     35.55 o 
   7   2  14       53.77       54.16     10.34 o 
   8   2  14      802.75      812.80     57.33 o 
   9   2  14       31.78       28.39     10.74 o 
  10   2  14       46.46       56.16     13.19 o 
 -12   3  14       21.66       17.67     12.98 o 
 -11   3  14       14.38       29.73     12.92 o 
 -10   3  14      205.64      220.14     14.28 o 
  -9   3  14       70.18       71.60      8.09 o 
  -8   3  14      162.94      162.92     10.04 o 
  -7   3  14      555.91      605.93     21.62 o 
  -6   3  14       89.83      100.28      7.90 o 
  -5   3  14      122.63      117.64      9.29 o 
  -4   3  14       65.77       91.65      8.04 o 
  -3   3  14     1833.69     1692.47     36.73 o 
  -2   3  14      626.09      592.10     19.28 o 
  -1   3  14      417.30      373.96     11.54 o 
   0   3  14      185.12      181.84      7.90 o 
   1   3  14      817.20      627.86    144.47 o 
   2   3  14      210.22      244.53      9.25 o 
   3   3  14        8.72       15.38      4.56 o 
   4   3  14      444.41      404.54     14.09 o 
   5   3  14       24.09       34.45      6.96 o 
   6   3  14      513.33      484.00     20.78 o 
   7   3  14        0.19        1.05      7.95 o 
   8   3  14      192.40      175.82     15.76 o 
   9   3  14       35.32       44.16     11.94 o 
  10   3  14       18.06       23.83     11.67 o 
 -12   4  14      115.39      137.47     18.14 o 
 -11   4  14      118.22      145.05     17.81 o 
 -10   4  14        1.13        5.30      8.64 o 
  -9   4  14      298.77      321.93     13.46 o 
  -8   4  14        3.24        3.21      6.24 o 
  -7   4  14     1214.82     1194.65     57.90 o 
  -6   4  14        0.25        3.20      5.11 o 
  -5   4  14       49.58       60.61      7.65 o 
  -4   4  14       44.45       58.20      8.80 o 
  -3   4  14     1020.11      992.73     34.90 o 
  -2   4  14      366.74      420.05     17.16 o 
  -1   4  14       20.13       28.87      7.33 o 
   0   4  14      704.64      709.07     15.88 o 
   1   4  14       61.16       39.96     20.39 o 
   2   4  14     1849.69     1848.70     45.10 o 
   3   4  14      391.82      372.65     11.39 o 
   4   4  14     2017.30     1922.84     57.28 o 
   5   4  14      214.46      201.84     11.99 o 
   6   4  14      211.87      228.85     16.46 o 
   7   4  14      219.95      235.34     16.97 o 
   8   4  14      313.76      273.52     49.33 o 
   9   4  14       65.30       81.21     17.58 o 
 -11   5  14       39.81       46.80     11.11 o 
 -10   5  14     1040.33     1093.80     57.89 o 
  -9   5  14      161.43      165.94     10.77 o 
  -8   5  14     1281.92     1365.76     79.00 o 
  -7   5  14      759.97      739.99     38.06 o 
  -6   5  14     2891.71     2746.04    144.42 o 
  -5   5  14      131.50      110.20     16.27 o 
  -4   5  14     2836.36     2689.95     42.11 o 
  -3   5  14      171.22      159.06     17.97 o 
  -2   5  14     3054.44     2830.77     41.93 o 
  -1   5  14     5437.52     5267.10    107.57 o 
   0   5  14       37.85       49.07      6.64 o 
   1   5  14     2219.53     1550.20    511.03 o 
   2   5  14       23.44       18.26      5.83 o 
   3   5  14     1102.33      989.85     30.66 o 
   4   5  14      364.85      414.07     16.56 o 
   5   5  14     1247.16     1243.95     41.05 o 
   6   5  14        0.44       -1.22      8.07 o 
   7   5  14      676.47      607.33     24.94 o 
   8   5  14        0.92       -1.45      9.56 o 
   9   5  14      702.69      699.35     74.25 o 
 -11   6  14      428.03      455.24     20.03 o 
 -10   6  14       82.30      118.71     13.95 o 
  -9   6  14      908.39     1050.44     47.08 o 
  -8   6  14      354.52      363.14     30.75 o 
  -7   6  14     1359.67     1355.30    105.48 o 
  -6   6  14      238.62      235.58     16.32 o 
  -5   6  14     2149.00     2052.22    110.87 o 
  -4   6  14      744.23      674.92     22.91 o 
  -3   6  14      742.98      675.09     23.61 o 
  -2   6  14       75.57      104.06     11.65 o 
  -1   6  14     1440.35     1394.70     61.13 o 
   0   6  14     2701.35     2834.56     89.34 o 
   1   6  14       40.35       35.29      6.55 o 
   2   6  14       78.23       84.93      8.60 o 
   3   6  14      244.60      201.43     12.97 o 
   4   6  14     1599.48     1577.51     64.84 o 
   5   6  14       47.83       55.10     10.68 o 
   6   6  14      312.36      338.57     20.10 o 
   7   6  14        4.55        4.52      9.79 o 
   8   6  14     1205.26     1191.13     44.60 o 
 -10   7  14       37.56       48.28     18.37 o 
  -9   7  14      299.19      328.47     41.32 o 
  -8   7  14      336.07      308.16     18.98 o 
  -7   7  14       80.49      122.07     13.81 o 
  -6   7  14      450.41      461.74     21.31 o 
  -5   7  14      139.73      199.61     15.85 o 
  -4   7  14      195.18      167.42     14.44 o 
  -3   7  14       12.15        8.95      8.71 o 
  -2   7  14      281.94      310.19     18.17 o 
  -1   7  14      979.82      943.79     45.00 o 
   0   7  14      245.92      236.26     15.95 o 
   1   7  14      776.89      777.04     20.37 o 
   2   7  14      380.48      435.63     15.93 o 
   3   7  14     1494.12     1483.58     53.09 o 
   4   7  14      459.15      487.85     21.92 o 
   5   7  14       47.31       44.62      9.47 o 
   6   7  14      134.35      135.80     15.30 o 
   7   7  14      274.17      260.78     19.35 o 
   8   7  14      159.89      208.10     19.02 o 
  -9   8  14      153.37      146.66     23.61 o 
  -8   8  14      108.50       98.33     14.38 o 
  -7   8  14      143.64      144.09     15.40 o 
  -6   8  14        3.67       10.02      9.36 o 
  -5   8  14       68.07       79.56     12.44 o 
  -4   8  14        7.25        0.12      8.69 o 
  -3   8  14       40.53       51.24     11.09 o 
  -2   8  14      416.53      428.52     20.87 o 
  -1   8  14        5.79        2.75      8.53 o 
   0   8  14      371.26      359.81     33.32 o 
   1   8  14       78.84       73.80     11.46 o 
   2   8  14       45.06       70.85      9.63 o 
   3   8  14      368.04      377.32     26.50 o 
   4   8  14      773.93      840.58     28.55 o 
   5   8  14        0.09       -2.22      7.46 o 
   6   8  14        0.28        7.26      9.18 o 
   7   8  14       59.60       65.80     33.06 o 
  -7   9  14       66.90       66.51     12.95 o 
  -6   9  14      423.38      424.58     54.31 o 
  -5   9  14      260.07      240.44     18.38 o 
  -4   9  14      234.88      240.67     18.51 o 
  -3   9  14      204.46      213.79     17.25 o 
  -2   9  14      243.75      206.98     17.43 o 
  -1   9  14        3.78        5.48      9.82 o 
   0   9  14       83.28       96.31     13.88 o 
   1   9  14      135.11      134.55     15.16 o 
   2   9  14        0.71       26.99      8.82 o 
   3   9  14        6.68        8.57     10.20 o 
   4   9  14      155.47      160.76     16.53 o 
   5   9  14       36.20       49.28     13.03 o 
  -5  10  14      393.67      354.95     51.56 o 
  -4  10  14       78.15       69.45     13.69 o 
  -3  10  14      723.13      649.58     27.17 o 
  -2  10  14      172.26      150.91     16.32 o 
  -1  10  14       69.99       76.29     13.03 o 
   0  10  14      208.46      237.54     18.14 o 
   1  10  14      141.30      133.11     15.87 o 
   2  10  14      324.26      353.58     28.99 o 
   3  10  14       73.26       84.98     14.60 o 
 -12   1  15      186.75      200.96     20.68 o 
 -11   1  15      233.20      298.75     22.26 o 
 -10   1  15      448.25      455.59     20.68 o 
  -9   1  15      396.13      378.36     23.82 o 
  -8   1  15      967.42      968.54     49.46 o 
  -7   1  15      401.46      408.30     17.72 o 
  -6   1  15      593.00      594.15     28.71 o 
  -5   1  15       35.74       48.40      6.25 o 
  -4   1  15      139.56      148.14     11.75 o 
  -3   1  15       13.30       18.22      6.67 o 
  -2   1  15     3086.73     3214.42     84.44 o 
  -1   1  15     1361.26     1331.99     34.61 o 
   0   1  15     2710.01     2409.08    264.82 o 
   1   1  15     1372.02     1334.60     18.15 o 
   2   1  15      150.73      174.36      8.06 o 
   3   1  15      214.73      234.60      9.39 o 
   4   1  15      465.83      443.44     12.18 o 
   5   1  15      167.97      205.37     15.30 o 
   6   1  15       37.52       50.90     10.76 o 
   7   1  15     1123.08     1079.06     30.70 o 
   8   1  15       26.04       21.71     10.01 o 
   9   1  15      178.63      200.16     18.18 o 
  10   1  15       86.06       69.57     14.74 o 
 -12   2  15      433.10      474.47     26.90 o 
 -11   2  15      135.44      146.56     17.39 o 
 -10   2  15      207.17      205.58     14.39 o 
  -9   2  15     1944.78     2104.06    106.75 o 
  -8   2  15      431.23      369.66     19.31 o 
  -7   2  15     1025.31      932.40     35.41 o 
  -6   2  15       21.82       23.17      5.98 o 
  -5   2  15      526.76      568.74     16.59 o 
  -3   2  15     1724.16     1502.38     34.24 o 
  -2   2  15     1466.94     1478.50     46.45 o 
  -1   2  15      863.61      688.30    143.20 o 
   0   2  15     4898.17     4779.84     49.19 o 
   1   2  15      292.99      229.28     40.72 o 
   2   2  15      566.96      575.79     12.97 o 
   3   2  15      703.63      664.97     14.15 o 
   4   2  15     2667.24     2600.96     34.54 o 
   5   2  15      168.30      160.54     13.35 o 
   6   2  15      414.59      472.82     20.58 o 
   7   2  15       39.18       33.49     10.76 o 
   8   2  15      948.99      910.70     43.16 o 
   9   2  15       88.53      131.57     15.69 o 
  10   2  15      250.50      265.16     20.58 o 
 -12   3  15      720.86      888.84     33.66 o 
 -11   3  15      298.03      302.90     22.45 o 
 -10   3  15     1089.83     1149.66     50.64 o 
  -9   3  15      548.41      613.55     18.56 o 
  -8   3  15     1426.18     1543.53     68.13 o 
  -7   3  15        0.12        9.56      6.04 o 
  -6   3  15     2177.82     2159.10    102.32 o 
  -5   3  15      152.11      166.56     10.64 o 
  -4   3  15      785.52      740.40     22.54 o 
  -3   3  15      605.19      507.51     19.11 o 
  -2   3  15      776.17      740.23     21.70 o 
  -1   3  15     1652.86     1446.83     30.30 o 
   0   3  15     1108.88     1065.99     26.51 o 
   1   3  15      356.43      270.24     67.64 o 
   2   3  15       37.72       33.33      5.42 o 
   3   3  15      354.90      349.11     15.03 o 
   4   3  15      225.64      238.18     19.65 o 
   5   3  15      570.31      618.16     17.53 o 
   6   3  15       97.02       99.31     12.34 o 
   7   3  15      148.86      166.18     19.42 o 
   8   3  15       21.90       20.41     10.00 o 
   9   3  15      794.82      743.44     46.57 o 
 -11   4  15       23.20       29.17     10.27 o 
 -10   4  15     1070.29     1144.22     59.48 o 
  -9   4  15     1299.59     1399.15     76.27 o 
  -8   4  15       42.49       29.90      7.40 o 
  -7   4  15      692.63      694.22     38.40 o 
  -6   4  15      281.02      241.85     15.45 o 
  -5   4  15     1031.27     1014.25     44.88 o 
  -4   4  15      624.54      586.36     20.84 o 
  -3   4  15     1110.41     1007.56     28.47 o 
  -2   4  15        3.27       41.14      8.44 o 
  -1   4  15      392.45      362.66     17.14 o 
   0   4  15     1060.53     1100.77     29.90 o 
   1   4  15       40.46       34.44     13.35 o 
   2   4  15      363.98      347.70     11.41 o 
   3   4  15       30.72       37.83      5.81 o 
   4   4  15     1224.07     1185.65     59.92 o 
   5   4  15      105.46      124.89     10.01 o 
   6   4  15        5.13        5.96      8.43 o 
   7   4  15      214.64      218.10     22.56 o 
   8   4  15      827.48      826.57     75.04 o 
   9   4  15       21.65       19.27     11.28 o 
 -11   5  15       22.70       46.64     11.30 o 
 -10   5  15       44.89       39.82     10.69 o 
  -9   5  15      178.86      187.18     11.83 o 
  -8   5  15      338.27      338.20     19.54 o 
  -7   5  15       48.05       40.57      7.41 o 
  -6   5  15      440.81      426.84     32.40 o 
  -5   5  15       14.41        9.60      6.59 o 
  -4   5  15     1239.02     1056.97     53.13 o 
  -3   5  15        2.11        7.07      7.51 o 
  -2   5  15       94.47       92.05     10.74 o 
  -1   5  15      305.13      243.99     20.99 o 
   0   5  15      110.29      108.62     11.77 o 
   1   5  15       74.51       46.54     24.16 o 
   2   5  15       43.01      164.21      9.31 o 
   3   5  15      754.48      732.37     28.15 o 
   4   5  15      115.15      141.60     10.96 o 
   5   5  15       58.74       49.65      8.73 o 
   6   5  15        0.05        9.32      9.17 o 
   7   5  15       52.15       62.31     12.02 o 
   8   5  15       23.34       14.97     11.38 o 
 -10   6  15       16.14       24.39      9.86 o 
  -9   6  15       24.71       56.01      9.09 o 
  -8   6  15        3.03       -6.61      6.63 o 
  -7   6  15      340.37      337.82     15.84 o 
  -6   6  15      676.60      627.02     34.81 o 
  -5   6  15        0.84        7.77      7.87 o 
  -4   6  15       67.54       45.25      9.81 o 
  -3   6  15        6.48       15.22      7.98 o 
  -2   6  15      505.35      400.30     19.07 o 
  -1   6  15       21.59       18.15      9.07 o 
   0   6  15      146.26      157.11     14.82 o 
   1   6  15       67.12       38.78     27.04 o 
   2   6  15     1978.44     1965.73     61.92 o 
   3   6  15       32.08       37.14      7.01 o 
   4   6  15      429.98      426.19     16.59 o 
   5   6  15      159.67      176.62     12.50 o 
   6   6  15       85.28       94.14     13.45 o 
   7   6  15       61.72       77.27     13.36 o 
   8   6  15        0.88        8.33     11.41 o 
  -9   7  15        5.67       34.25     11.83 o 
  -8   7  15      663.60      644.61     25.79 o 
  -7   7  15       27.46       20.11     10.27 o 
  -6   7  15     1176.00     1042.44     31.62 o 
  -5   7  15      156.63      156.73     14.65 o 
  -4   7  15      292.23      311.99     18.37 o 
  -3   7  15       87.60       94.14     12.14 o 
  -2   7  15      883.42      819.15     57.07 o 
  -1   7  15     1890.58     1683.08    105.08 o 
   0   7  15      253.07      247.88     16.62 o 
   1   7  15     1308.67     1269.96     75.30 o 
   2   7  15      171.24      163.91     11.79 o 
   3   7  15     1000.11     1014.32     29.33 o 
   4   7  15      285.44      308.32     15.93 o 
   5   7  15      306.57      304.02     31.34 o 
   6   7  15       49.23       58.13     13.26 o 
   7   7  15      337.67      327.99     38.04 o 
  -8   8  15       12.02       12.09     10.48 o 
  -7   8  15      327.24      299.91     20.22 o 
  -6   8  15      360.11      319.81     20.22 o 
  -5   8  15      488.11      442.41     52.61 o 
  -4   8  15      100.82      164.29     16.66 o 
  -3   8  15     1102.62      953.17     29.78 o 
  -2   8  15      670.37      629.81     24.53 o 
  -1   8  15      527.59      519.17     30.30 o 
   0   8  15     2603.25     2563.67    159.00 o 
   1   8  15      129.14      125.65     14.96 o 
   2   8  15      605.78      592.08     19.17 o 
   3   8  15       32.73       32.15     11.10 o 
   4   8  15     1513.75     1537.80     36.90 o 
   5   8  15       13.48       16.66      8.65 o 
   6   8  15      495.05      475.02     24.77 o 
  -7   9  15      329.11      287.60     20.21 o 
  -6   9  15      717.49      720.84     37.91 o 
  -5   9  15       59.23       68.43     13.30 o 
  -4   9  15      563.62      511.33     38.83 o 
  -3   9  15       11.11        9.52      9.82 o 
  -2   9  15      620.42      555.84     43.82 o 
  -1   9  15      482.52      444.57     22.44 o 
   0   9  15      494.20      519.33     47.23 o 
   1   9  15      690.11      638.07     27.94 o 
   2   9  15        2.42       -2.08      9.23 o 
   3   9  15      819.45      803.48     29.18 o 
   4   9  15       25.60       44.64     13.19 o 
  -4  10  15       18.26       36.23     12.14 o 
  -3  10  15      358.97      327.29     22.02 o 
  -2  10  15       76.53       56.88     17.05 o 
  -1  10  15       96.29       85.18     14.29 o 
   0  10  15      342.24      340.04     21.65 o 
   1  10  15      202.12      190.53     17.93 o 
   2  10  15        2.42        5.71     10.97 o 
 -12   0  16      316.49      356.30     35.68 o 
 -11   0  16      958.91      979.43     48.28 o 
 -10   0  16      984.10      914.83     61.26 o 
  -9   0  16      107.39      144.98     14.86 o 
  -8   0  16      398.55      399.57     32.93 o 
  -7   0  16     2053.84     1918.78    208.72 o 
  -6   0  16      687.11      630.22     41.98 o 
  -5   0  16      469.28      507.95     27.02 o 
  -4   0  16     6685.25     6431.99     88.42 o 
  -3   0  16     3915.85     3741.65     66.90 o 
  -2   0  16      418.62      406.67     23.88 o 
  -1   0  16     1869.44     1879.77     46.96 o 
   0   0  16     3662.56     3882.03    139.71 o 
   1   0  16     2445.98     2404.63     35.30 o 
   2   0  16     2460.39     2538.59     77.53 o 
   3   0  16      625.50      617.44     20.01 o 
   4   0  16     3747.59     3868.13     46.91 o 
   5   0  16      147.95      152.44     19.68 o 
   6   0  16     2285.46     2475.46     62.44 o 
   7   0  16       70.82       82.38     17.58 o 
   8   0  16      651.82      723.88     38.57 o 
   9   0  16       40.89       59.82     19.15 o 
 -12   1  16      118.15      153.04     19.94 o 
 -11   1  16       13.30       13.13     13.19 o 
 -10   1  16      757.34      803.52     39.46 o 
  -9   1  16        5.55       68.42      8.85 o 
  -8   1  16     1036.27     1065.87     54.08 o 
  -7   1  16        9.07       11.72      5.82 o 
  -6   1  16     1024.22     1026.14     46.84 o 
  -4   1  16      407.32      347.28     16.23 o 
  -3   1  16     1145.03     1086.33     26.62 o 
  -2   1  16     1490.56     1423.22     33.19 o 
  -1   1  16      599.19      590.38     16.77 o 
   0   1  16      566.90      475.60     81.63 o 
   1   1  16     5224.03     5315.34     54.00 o 
   2   1  16      801.05      846.47     15.90 o 
   3   1  16     1553.52     1614.80     21.61 o 
   4   1  16      216.36      226.69      9.99 o 
   5   1  16     2572.82     2497.18     66.38 o 
   6   1  16        0.56        4.46      8.35 o 
   7   1  16        7.94       21.65     10.39 o 
   8   1  16        3.41       -2.49      9.28 o 
   9   1  16     1165.06     1125.96     34.69 o 
 -11   2  16       15.22       23.49     14.27 o 
 -10   2  16      182.71      188.66     13.71 o 
  -9   2  16       54.12       66.69      8.59 o 
  -8   2  16      168.40      174.56     13.14 o 
  -7   2  16      118.73      129.73      9.38 o 
  -6   2  16      522.83      534.71     29.46 o 
  -5   2  16       86.90       90.31      8.87 o 
  -4   2  16      695.23      665.10     45.52 o 
  -3   2  16       41.20       40.50      7.97 o 
  -2   2  16      243.73      252.08     10.92 o 
  -1   2  16      494.52      426.63     31.16 o 
   0   2  16     6078.82     6184.00    113.84 o 
   1   2  16       68.48       47.46     17.81 o 
   2   2  16      504.73      508.73     12.81 o 
   3   2  16       34.65       25.48      5.31 o 
   4   2  16     1441.31     1411.72     24.75 o 
   5   2  16       65.86       83.97     11.57 o 
   6   2  16        5.56       13.27      8.98 o 
   7   2  16      210.22      211.06     32.27 o 
   8   2  16       51.95       76.83     13.61 o 
   9   2  16       14.02        8.53     11.31 o 
 -11   3  16      190.68      230.52     16.12 o 
 -10   3  16        5.22        9.58      9.06 o 
  -9   3  16       12.84       12.17      7.30 o 
  -8   3  16      692.82      644.20     20.37 o 
  -7   3  16      150.04      168.17     13.25 o 
  -6   3  16       47.03       65.93      8.49 o 
  -5   3  16      299.97      246.50     14.84 o 
  -4   3  16      492.87      445.49     18.36 o 
  -3   3  16       44.24       75.18     30.43 o 
  -2   3  16      140.46      143.34     12.51 o 
  -1   3  16      420.73      371.86     13.20 o 
   0   3  16      279.60      220.47     11.21 o 
   1   3  16      562.53      450.66     88.15 o 
   2   3  16      725.01      750.00     15.50 o 
   3   3  16      115.41      124.72      8.15 o 
   4   3  16        4.84        2.49      6.21 o 
   5   3  16      601.83      576.91     32.01 o 
   6   3  16      480.70      482.73     21.91 o 
   7   3  16       32.24       21.66     10.38 o 
   8   3  16       66.00       49.34     12.88 o 
   9   3  16       45.29       55.25     14.17 o 
 -11   4  16        5.12        8.93     10.12 o 
 -10   4  16      465.36      520.15     23.71 o 
  -9   4  16      484.21      544.62     17.80 o 
  -8   4  16       20.98        7.05      6.98 o 
  -7   4  16      426.41      404.59     19.05 o 
  -6   4  16       97.73       75.67      9.43 o 
  -5   4  16       69.20       94.83     11.41 o 
  -4   4  16       83.89      104.77     11.22 o 
  -3   4  16      758.13      690.57     23.22 o 
  -2   4  16      524.67      478.35     33.06 o 
  -1   4  16     1336.67     1238.97     28.93 o 
   0   4  16        3.16       -0.91      6.94 o 
   1   4  16      118.27       99.18     10.49 o 
   2   4  16      352.53      375.67     12.02 o 
   3   4  16      137.88      129.73      8.44 o 
   4   4  16      398.82      415.02     15.74 o 
   5   4  16      219.89      230.04     13.59 o 
   6   4  16      137.83      174.30     15.16 o 
   7   4  16       25.86       26.25     10.64 o 
   8   4  16       63.42       66.13     23.61 o 
 -10   5  16      455.64      513.74     20.79 o 
  -9   5  16      793.66      834.06     41.39 o 
  -8   5  16     1500.37     1531.05     74.37 o 
  -7   5  16        0.25        2.26      7.28 o 
  -6   5  16     1431.52     1372.83     80.05 o 
  -5   5  16      189.44      197.96     15.68 o 
  -4   5  16     2107.04     2008.25     38.68 o 
  -3   5  16        1.75       -0.28      8.26 o 
  -2   5  16     3466.39     3278.84     54.57 o 
  -1   5  16     2199.82     2079.93     78.97 o 
   0   5  16      631.70      670.86     59.16 o 
   1   5  16       61.39       60.81     10.96 o 
   2   5  16      787.84      761.90     20.30 o 
   3   5  16     3799.23     3680.43     62.84 o 
   4   5  16      538.37      532.44     22.43 o 
   5   5  16      855.27      857.31     51.17 o 
   6   5  16       13.27       16.97     10.01 o 
   7   5  16      188.09      199.08     17.88 o 
   8   5  16       37.22       46.48     12.24 o 
 -10   6  16       63.40       78.02     12.60 o 
  -9   6  16     1423.97     1485.73     97.86 o 
  -8   6  16      408.50      381.74     42.67 o 
  -7   6  16     1215.92     1165.11     77.41 o 
  -6   6  16        1.40        9.46      8.44 o 
  -5   6  16     3046.24     2710.90     46.65 o 
  -4   6  16        3.19       15.46     12.72 o 
  -3   6  16      666.05      634.57     23.55 o 
  -2   6  16      321.79      365.01     18.46 o 
  -1   6  16     2249.12     2109.13    129.61 o 
   0   6  16     2016.58     2023.77    134.33 o 
   1   6  16     1458.62     1433.81     68.48 o 
   2   6  16     2889.42     2796.81     96.89 o 
   3   6  16     1205.16     1201.50     25.53 o 
   4   6  16     1214.78     1233.04     30.71 o 
   5   6  16      278.30      281.21     16.50 o 
   6   6  16      525.45      534.07     24.48 o 
   7   6  16        0.19       -4.83      9.58 o 
  -9   7  16      155.86      161.36     24.93 o 
  -8   7  16      691.66      658.53     26.88 o 
  -7   7  16       58.34       70.25     12.60 o 
  -6   7  16      341.71      321.33     19.57 o 
  -5   7  16       34.41       29.94     10.38 o 
  -4   7  16      874.11      861.37     28.48 o 
  -3   7  16      207.40      226.69     16.81 o 
  -2   7  16      319.70      306.04     18.92 o 
  -1   7  16       98.17      102.40     16.00 o 
   0   7  16      572.88      559.82     37.78 o 
   1   7  16      167.37      168.86     14.97 o 
   2   7  16      837.98      767.33     27.62 o 
   3   7  16      592.10      629.38     20.02 o 
   4   7  16       59.33       94.85     10.85 o 
   5   7  16      271.99      289.20     16.10 o 
   6   7  16        9.24        5.83     10.79 o 
  -7   8  16        3.35        1.33      9.81 o 
  -6   8  16        5.04       27.13     11.22 o 
  -5   8  16       54.42       65.59     12.97 o 
  -4   8  16        3.10       16.17     10.66 o 
  -3   8  16        4.19        7.13      9.55 o 
  -2   8  16       19.27       24.09     10.34 o 
  -1   8  16       47.91       53.71     11.27 o 
   0   8  16        3.67        2.82     12.33 o 
   1   8  16       18.85       19.70     10.72 o 
   2   8  16       22.77       30.91     11.20 o 
   3   8  16      312.41      300.53     40.54 o 
   4   8  16        0.66        4.30      8.57 o 
   5   8  16        0.44        2.52      8.44 o 
  -6   9  16      117.20      125.17     16.21 o 
  -5   9  16      266.45      221.55     19.11 o 
  -4   9  16      134.97      140.18     16.03 o 
  -3   9  16        8.22        3.72      9.63 o 
  -2   9  16        2.04       -3.81      9.37 o 
  -1   9  16       33.11       34.13     11.46 o 
   0   9  16      141.68      142.96     20.99 o 
   1   9  16       82.27       73.89     13.26 o 
   2   9  16       26.86       22.70     10.87 o 
   3   9  16      181.71      197.40     18.22 o 
  -2  10  16       17.38       27.98     11.59 o 
  -1  10  16       35.40       32.28     12.61 o 
   0  10  16      271.66      280.81     40.14 o 
 -11   1  17      139.69      175.78     19.94 o 
 -10   1  17      359.89      390.81     18.22 o 
  -9   1  17      174.93      176.08     11.47 o 
  -8   1  17      378.56      392.59     15.50 o 
  -7   1  17       75.29       99.20     12.69 o 
  -6   1  17      670.01      642.02     31.54 o 
  -5   1  17      464.03      416.95     18.45 o 
  -4   1  17       72.93       84.50     10.18 o 
  -3   1  17      247.66      255.13     15.30 o 
  -2   1  17     1994.52     1956.76     35.71 o 
  -1   1  17      369.99      370.46     13.13 o 
   0   1  17      264.19      208.70     53.10 o 
   1   1  17      442.02      428.83     23.26 o 
   2   1  17       13.41       90.20      7.12 o 
   3   1  17     1161.41     1207.91     19.54 o 
   4   1  17      154.91      171.46     11.30 o 
   5   1  17      745.38      755.19     25.60 o 
   6   1  17      174.38      206.27     16.97 o 
   7   1  17     1856.88     1811.69     40.91 o 
   8   1  17       19.51       15.72     11.48 o 
   9   1  17      419.07      405.04     31.75 o 
 -11   2  17      192.56      216.39     15.78 o 
 -10   2  17      225.12      220.27     14.77 o 
  -9   2  17     1410.65     1540.50     79.53 o 
  -8   2  17        2.53       -3.05      6.41 o 
  -7   2  17      801.78      767.43     49.23 o 
  -6   2  17      164.85      157.16     12.24 o 
  -5   2  17     1124.48     1128.21     28.66 o 
  -4   2  17      119.60      150.20     12.52 o 
  -3   2  17     1049.13      918.60     25.69 o 
  -2   2  17      475.13      495.17     19.66 o 
  -1   2  17      692.06      732.39     17.64 o 
   0   2  17      547.57      533.92     20.47 o 
   1   2  17      282.78      247.16     60.02 o 
   2   2  17      170.25      162.41      9.00 o 
   3   2  17      699.92      739.11     16.66 o 
   4   2  17     2415.09     2349.31     32.47 o 
   5   2  17      314.90      358.98     19.37 o 
   6   2  17     1039.86     1049.27     30.50 o 
   7   2  17       11.74       11.10     11.41 o 
   8   2  17      965.01      943.54     39.36 o 
 -11   3  17       67.75       90.72     13.17 o 
 -10   3  17      423.08      416.06     16.09 o 
  -9   3  17       32.82       67.05      9.22 o 
  -8   3  17      262.82      323.56     19.88 o 
  -7   3  17      163.71      174.11     10.60 o 
  -6   3  17     2731.09     2552.41    164.39 o 
  -5   3  17      213.17      171.41     14.00 o 
  -4   3  17      428.41      393.30     18.09 o 
  -3   3  17       60.09       40.44      9.54 o 
  -2   3  17     2258.85     2196.12     88.82 o 
  -1   3  17      498.20      475.65     14.95 o 
   0   3  17      102.85       96.28      8.78 o 
   1   3  17      498.83      441.72     26.47 o 
   2   3  17       13.97       19.80      5.41 o 
   3   3  17     1488.59     1435.47     23.19 o 
   4   3  17      115.65      132.18     10.69 o 
   5   3  17     1697.93     1606.67     35.96 o 
   6   3  17      129.62      143.35     24.14 o 
   7   3  17      714.71      698.98     63.36 o 
   8   3  17       33.73       25.85     12.14 o 
 -10   4  17      240.43      257.59     17.89 o 
  -9   4  17      505.56      530.38     27.34 o 
  -8   4  17      219.18      189.88     11.61 o 
  -7   4  17      420.55      450.92     31.89 o 
  -6   4  17      610.33      541.78     29.06 o 
  -5   4  17     1303.61     1184.69     30.42 o 
  -4   4  17        0.65       17.35      8.11 o 
  -3   4  17     1678.05     1494.62     33.30 o 
  -2   4  17      477.97      431.00     19.08 o 
  -1   4  17      638.64      621.47     35.55 o 
   0   4  17      111.95      123.54      9.93 o 
   1   4  17      390.95      397.90     14.80 o 
   2   4  17      391.92      365.49     14.24 o 
   3   4  17       12.17        7.43      5.64 o 
   4   4  17      943.58      930.46     49.70 o 
   5   4  17       98.71       87.36     12.07 o 
   6   4  17      798.02      793.40     28.01 o 
   7   4  17       16.61       30.91     11.03 o 
   8   4  17      260.97      252.52     31.35 o 
 -10   5  17      168.11      184.30     15.46 o 
  -9   5  17       39.08       48.47      9.26 o 
  -8   5  17       62.32       84.02     10.75 o 
  -7   5  17       47.15       47.97      9.01 o 
  -6   5  17      372.73      348.12     15.68 o 
  -5   5  17       71.81       85.67     11.69 o 
  -4   5  17        2.03       10.68      8.59 o 
  -3   5  17       64.19       50.37     14.17 o 
  -2   5  17       23.75       53.62     10.10 o 
  -1   5  17      127.01      123.63     12.98 o 
   0   5  17       77.30       78.40     11.62 o 
   1   5  17      847.37      789.30     23.35 o 
   2   5  17      436.07      474.97     14.40 o 
   3   5  17        0.64        5.70      6.96 o 
   4   5  17       69.90       79.44     10.12 o 
   5   5  17      119.29      128.66     16.27 o 
   6   5  17       36.91       42.54     11.38 o 
   7   5  17      140.46      161.80     24.53 o 
  -9   6  17      115.35      135.23     13.12 o 
  -8   6  17       62.39       94.03     11.69 o 
  -7   6  17      250.65      231.12     17.44 o 
  -6   6  17       19.97       26.19     10.37 o 
  -5   6  17      243.48      216.60     17.07 o 
  -4   6  17      134.50      146.01     17.19 o 
  -3   6  17      228.66      228.28     16.69 o 
  -2   6  17      339.11      396.90     20.04 o 
  -1   6  17      650.21      592.39     23.63 o 
   0   6  17      199.74      191.86     15.86 o 
   1   6  17        5.41        2.49      8.53 o 
   2   6  17       18.45       20.95      8.07 o 
   3   6  17       19.63       17.32      8.04 o 
   4   6  17      385.21      368.41     16.65 o 
   5   6  17        4.57        6.45      8.11 o 
   6   6  17       19.92       25.44     11.54 o 
  -8   7  17     1022.17      895.11     30.98 o 
  -7   7  17       89.52      126.10     15.37 o 
  -6   7  17      611.73      531.65     35.29 o 
  -5   7  17        3.26       10.35      9.49 o 
  -4   7  17     1260.66     1131.70     48.01 o 
  -3   7  17      576.50      516.01     23.27 o 
  -2   7  17      659.87      606.35     24.58 o 
  -1   7  17      791.75      744.03     30.96 o 
   0   7  17      308.27      312.89     19.01 o 
   1   7  17      445.02      440.02     21.30 o 
   2   7  17      218.11      220.16     17.84 o 
   3   7  17     1000.38     1011.21     28.87 o 
   4   7  17       41.55       49.69     10.12 o 
   5   7  17      143.31      138.56     12.82 o 
  -7   8  17      200.38      178.57     17.90 o 
  -6   8  17      130.22      164.70     17.14 o 
  -5   8  17     1144.98     1043.84     33.30 o 
  -4   8  17       88.62       89.84     14.00 o 
  -3   8  17      900.22      819.80     36.21 o 
  -2   8  17      264.87      239.29     17.78 o 
  -1   8  17      623.94      590.49     25.19 o 
   0   8  17      550.08      521.43     36.34 o 
   1   8  17      167.82      187.83     16.92 o 
   2   8  17      452.01      423.26     43.16 o 
   3   8  17      369.45      439.99     34.37 o 
   4   8  17      788.33      818.45     34.41 o 
  -5   9  17        5.65       22.52     11.58 o 
  -4   9  17      145.26      142.93     16.54 o 
  -3   9  17        4.24        5.88     10.40 o 
  -2   9  17      237.11      199.55     18.43 o 
  -1   9  17      228.67      196.90     22.43 o 
   0   9  17      190.57      230.14     21.12 o 
   1   9  17      484.47      459.26     23.59 o 
   2   9  17      156.79      171.59     25.19 o 
 -11   0  18      911.64      963.68     49.85 o 
 -10   0  18      150.53      152.02     16.96 o 
  -9   0  18      804.40      902.63     71.76 o 
  -8   0  18       58.59       56.33     11.91 o 
  -7   0  18     2224.72     2111.67     89.07 o 
  -6   0  18      120.34      101.01     16.79 o 
  -5   0  18     2342.27     2383.63     59.30 o 
  -4   0  18      659.13      688.46     32.53 o 
  -3   0  18     1862.02     1816.12     50.90 o 
  -2   0  18     2470.59     2463.13     58.25 o 
  -1   0  18     2579.05     2477.56     57.46 o 
   0   0  18     2333.41     2626.83     98.65 o 
   1   0  18        4.98        8.73      6.98 o 
   2   0  18      483.15      463.43     18.55 o 
   3   0  18     1803.74     1863.80     47.36 o 
   4   0  18     1569.11     1679.69     50.37 o 
   5   0  18       39.89       52.74     14.69 o 
   6   0  18      599.99      768.48     39.09 o 
   7   0  18      241.12      224.59     25.19 o 
   8   0  18      316.35      259.75     29.12 o 
 -11   1  18      442.03      459.88     27.17 o 
 -10   1  18      795.55      816.41     33.44 o 
  -9   1  18       95.20      140.23     11.34 o 
  -8   1  18      530.57      513.00     22.80 o 
  -7   1  18      366.11      361.85     13.71 o 
  -6   1  18     1495.73     1395.06     57.20 o 
  -5   1  18       41.51       55.74     10.48 o 
  -4   1  18       15.46       17.47      7.68 o 
  -3   1  18      172.62      167.08     13.98 o 
  -2   1  18     2383.29     2329.47     39.98 o 
  -1   1  18     5719.82     5725.35    129.87 o 
   0   1  18       18.88       12.31      9.34 o 
   1   1  18        8.50        8.53      4.96 o 
   2   1  18      903.23      968.71     19.24 o 
   3   1  18     1852.37     1958.45     25.43 o 
   4   1  18      114.01      127.41     17.32 o 
   5   1  18       16.12        4.69      9.31 o 
   6   1  18       69.06       67.82     12.88 o 
   7   1  18      613.41      708.28     28.01 o 
   8   1  18       10.79        9.60     11.11 o 
 -10   2  18      211.40      223.50     13.62 o 
  -9   2  18       90.74      104.92     10.37 o 
  -8   2  18      304.89      288.66     13.55 o 
  -7   2  18      163.26      169.98     12.65 o 
  -6   2  18      435.17      343.52     24.93 o 
  -5   2  18      146.47      121.87     12.66 o 
  -4   2  18      153.25      186.49     14.75 o 
  -3   2  18        2.84        6.26      7.95 o 
  -2   2  18      103.63      112.38     11.87 o 
  -1   2  18     1066.27     1059.23     29.98 o 
   0   2  18     1033.49     1070.72     35.12 o 
   1   2  18       15.18       15.56      4.42 o 
   2   2  18      478.60      498.58     13.76 o 
   3   2  18        1.00       -3.06      5.16 o 
   4   2  18       64.16       80.55      9.28 o 
   5   2  18      189.81      205.20     18.76 o 
   6   2  18        4.52       -2.69      9.45 o 
   7   2  18       72.89       68.33     12.99 o 
   8   2  18       23.06       23.86     11.46 o 
 -10   3  18      166.74      196.26     13.05 o 
  -9   3  18       23.75       26.62      8.14 o 
  -8   3  18      346.35      307.19     13.80 o 
  -7   3  18        7.74        6.01      7.38 o 
  -6   3  18       10.77       13.77      8.25 o 
  -5   3  18      389.11      303.72     17.25 o 
  -4   3  18      156.26      144.57     13.17 o 
  -3   3  18      636.03      571.19     26.63 o 
  -2   3  18       56.57       55.80     10.30 o 
  -1   3  18      156.18      122.41      9.27 o 
   0   3  18        3.19        3.98      5.85 o 
   1   3  18     1387.27     1320.65     35.59 o 
   2   3  18      298.19      336.99     12.18 o 
   3   3  18        0.13        5.32      5.72 o 
   4   3  18       28.29       38.27      8.28 o 
   5   3  18        7.14       11.02      9.68 o 
   6   3  18       41.52       48.30     11.41 o 
   7   3  18       39.56       44.39     12.24 o 
 -10   4  18      206.01      195.77     15.56 o 
  -9   4  18      565.15      637.00     25.87 o 
  -8   4  18       15.73       21.48      8.29 o 
  -7   4  18      655.04      669.12     39.23 o 
  -6   4  18       58.70       56.44     11.50 o 
  -5   4  18      336.11      357.17     18.92 o 
  -4   4  18       24.60       29.67      9.15 o 
  -3   4  18      411.42      346.61     18.54 o 
  -2   4  18      235.48      216.83     15.66 o 
  -1   4  18     1281.16     1208.23     37.36 o 
   0   4  18      392.52      367.40     14.69 o 
   1   4  18       15.25       12.95      7.01 o 
   2   4  18      141.37      153.25      9.66 o 
   3   4  18      297.97      306.59     14.56 o 
   4   4  18      518.87      540.61     18.34 o 
   5   4  18      267.97      333.74     48.54 o 
   6   4  18      327.92      303.41     20.18 o 
   7   4  18       36.14       36.78     12.14 o 
  -9   5  18      166.57      173.42     14.07 o 
  -8   5  18      616.31      643.71     43.01 o 
  -7   5  18        0.11       -3.52      7.82 o 
  -6   5  18      564.28      508.09     22.73 o 
  -5   5  18       13.15       24.04      9.63 o 
  -4   5  18     1191.80     1153.82     41.59 o 
  -3   5  18      427.08      395.49     20.22 o 
  -2   5  18     1758.00     1676.50     73.86 o 
  -1   5  18      825.52      711.83     25.31 o 
   0   5  18      829.19      791.76     20.90 o 
   1   5  18      313.87      338.03     20.38 o 
   2   5  18      464.99      440.72     18.60 o 
   3   5  18      688.97      678.80     35.05 o 
   4   5  18      455.49      477.29     18.29 o 
   5   5  18     1187.79     1163.74     68.48 o 
   6   5  18       31.75       40.82     12.31 o 
  -8   6  18       75.85       75.20     17.32 o 
  -7   6  18      660.34      605.96     25.57 o 
  -6   6  18       67.22       62.13     11.67 o 
  -5   6  18     1391.64     1273.03     56.54 o 
  -4   6  18      146.17      183.56     15.98 o 
  -3   6  18     1318.66     1145.65     32.27 o 
  -2   6  18      275.19      246.12     17.53 o 
  -1   6  18     1408.89     1316.98     49.06 o 
   0   6  18     1368.92     1344.86     58.51 o 
   1   6  18     1221.95     1176.16     47.73 o 
   2   6  18      276.65      277.16     14.76 o 
   3   6  18      897.20      883.13     23.28 o 
   4   6  18      986.68      967.12     51.38 o 
   5   6  18       97.18      100.21     14.91 o 
   6   6  18      252.91      241.12     19.49 o 
  -7   7  18        3.29       -0.05      9.68 o 
  -6   7  18      304.50      237.31     18.09 o 
  -5   7  18        6.55       15.87     10.64 o 
  -4   7  18     1362.07     1214.19     34.79 o 
  -3   7  18      218.78      182.85     16.68 o 
  -2   7  18      212.38      191.34     16.81 o 
  -1   7  18        9.14       -3.64      8.67 o 
   0   7  18      241.43      242.14     18.43 o 
   1   7  18      297.92      281.30     34.37 o 
   2   7  18      641.91      651.51     27.78 o 
   3   7  18      378.39      430.76     23.37 o 
   4   7  18       61.93       84.02     10.86 o 
  -6   8  18       17.70       11.91     10.48 o 
  -5   8  18      196.23      182.75     17.70 o 
  -4   8  18      106.51       80.32     26.63 o 
  -3   8  18       58.19       41.51     11.95 o 
  -2   8  18       18.46       43.62     12.14 o 
  -1   8  18       46.19       41.60     12.68 o 
   0   8  18        5.47        7.12     10.89 o 
   1   8  18       56.75       64.25     13.37 o 
   2   8  18       21.40       19.94     17.32 o 
   3   8  18      155.82      164.54     17.99 o 
  -2   9  18        0.75        8.18     10.30 o 
  -1   9  18       39.58       42.52     13.05 o 
 -10   1  19      297.72      312.42     15.04 o 
  -9   1  19       75.44       70.68      9.92 o 
  -8   1  19      630.39      634.83     23.74 o 
  -7   1  19       33.04       30.13      8.83 o 
  -6   1  19      277.09      278.14     32.93 o 
  -5   1  19      327.98      322.06     18.45 o 
  -4   1  19       44.30       53.39     10.02 o 
  -3   1  19      166.21      198.62     15.68 o 
  -2   1  19     1017.39     1052.32     28.75 o 
  -1   1  19      883.30      869.31     25.88 o 
   0   1  19       12.11       15.63      8.22 o 
   1   1  19      650.15      568.82    135.35 o 
   2   1  19       10.39      120.27      8.78 o 
   3   1  19      586.40      656.50     16.16 o 
   4   1  19       96.16      100.88     12.76 o 
   5   1  19        8.79       10.62      9.83 o 
   6   1  19       36.28       45.36     11.96 o 
   7   1  19      303.56      368.71     30.04 o 
 -10   2  19      250.61      284.13     15.00 o 
  -9   2  19     1114.68     1195.32     41.73 o 
  -8   2  19       91.09       89.07      9.78 o 
  -7   2  19      507.02      495.18     20.74 o 
  -6   2  19        2.02        0.36      8.14 o 
  -5   2  19      910.31      888.85     27.92 o 
  -3   2  19      629.63      573.74     22.54 o 
  -2   2  19      812.34      712.43     24.39 o 
  -1   2  19     1088.09     1072.90     30.04 o 
   0   2  19      975.97      967.62     21.56 o 
   1   2  19      299.64      294.81     19.15 o 
   2   2  19      592.67      609.24     15.63 o 
   3   2  19      527.69      518.15     15.07 o 
   4   2  19     1076.26     1141.27     48.93 o 
   5   2  19       78.94       84.09     12.76 o 
   6   2  19        6.47        8.78      9.86 o 
   7   2  19        5.11        6.35     10.66 o 
 -10   3  19       83.82       88.78     11.08 o 
  -9   3  19      159.77      183.63     12.35 o 
  -8   3  19      376.32      390.97     19.24 o 
  -7   3  19       63.12       38.85      9.34 o 
  -6   3  19     1067.90      962.19     29.68 o 
  -5   3  19        0.06        4.38      8.22 o 
  -4   3  19      146.33      142.60     13.54 o 
  -3   3  19      262.63      213.12     15.84 o 
  -2   3  19     1867.24     1790.76     37.57 o 
  -1   3  19      772.72      730.47     25.03 o 
   0   3  19      388.96      398.46     15.73 o 
   1   3  19     1255.38     1283.38     37.88 o 
   2   3  19      595.34      626.96     17.09 o 
   3   3  19     1770.40     1825.32     56.65 o 
   4   3  19      511.11      516.27     18.19 o 
   5   3  19     1371.32     1388.50     64.41 o 
   6   3  19        5.61        6.03     10.76 o 
   7   3  19      258.58      350.87     22.06 o 
  -9   4  19      150.18      183.35     14.65 o 
  -8   4  19        0.23        1.58      8.03 o 
  -7   4  19      312.45      276.85     18.27 o 
  -6   4  19        8.39        6.26      9.05 o 
  -5   4  19      557.09      533.77     22.63 o 
  -4   4  19      277.44      224.58     16.69 o 
  -3   4  19      853.46      778.92     45.91 o 
  -2   4  19       54.06       62.04     11.20 o 
  -1   4  19     1072.57     1038.21     48.61 o 
   0   4  19      712.92      710.02     19.68 o 
   1   4  19      693.00      663.29     19.58 o 
   2   4  19     1171.37     1130.79     42.23 o 
   3   4  19      155.84      171.30     12.40 o 
   4   4  19     2286.80     2199.11     34.68 o 
   5   4  19        4.74        1.97      9.83 o 
   6   4  19      513.21      494.16     40.80 o 
  -8   5  19       54.42       61.50     10.96 o 
  -7   5  19        0.02        5.56      9.97 o 
  -6   5  19       56.60       51.87     11.03 o 
  -5   5  19      110.21       66.87     11.95 o 
  -4   5  19       32.29       40.66     10.30 o 
  -3   5  19        0.73       -0.30      8.34 o 
  -2   5  19      281.90      276.93     18.27 o 
  -1   5  19       71.32       67.36      9.27 o 
   0   5  19       23.55       26.79      7.82 o 
   1   5  19      392.96      382.34     18.10 o 
   2   5  19      160.36      201.22     13.29 o 
   3   5  19      326.00      314.22     21.50 o 
   4   5  19        0.49        0.11      7.49 o 
   5   5  19      679.51      626.92     26.41 o 
  -7   6  19       32.54       35.68     11.13 o 
  -6   6  19       51.04       30.37     10.76 o 
  -5   6  19       43.34       26.03     10.76 o 
  -4   6  19       34.10       33.55     10.89 o 
  -3   6  19      105.44      129.17     14.74 o 
  -2   6  19       13.65       16.66     10.48 o 
  -1   6  19      555.25      459.68     21.88 o 
   0   6  19       86.78       83.03     26.63 o 
   1   6  19      136.54      137.56     13.99 o 
   2   6  19       40.01       37.49      9.01 o 
   3   6  19       40.84       53.58     12.50 o 
   4   6  19        7.30       14.72      8.97 o 
   5   6  19       28.17       19.28     11.06 o 
  -6   7  19      142.32      104.29     15.55 o 
  -5   7  19        3.48        5.78     10.27 o 
  -4   7  19      668.92      605.31     26.23 o 
  -3   7  19       56.58       72.03     13.14 o 
  -2   7  19      588.58      558.56     45.39 o 
  -1   7  19      134.08      139.55     15.54 o 
   0   7  19      357.18      388.28     21.70 o 
   1   7  19      800.80      799.15     36.08 o 
   2   7  19      605.39      662.59     27.82 o 
   3   7  19      316.02      349.05     22.35 o 
  -4   8  19       17.29       36.09     11.68 o 
  -3   8  19      838.09      781.16     30.32 o 
  -2   8  19      182.51      186.97     17.50 o 
  -1   8  19      506.00      478.98     30.96 o 
   0   8  19      229.24      242.81     30.96 o 
   1   8  19      270.56      257.66     19.83 o 
  -9   0  20      685.69      798.07     70.71 o 
  -8   0  20       77.22      104.13     15.49 o 
  -7   0  20     1738.33     1545.09     53.26 o 
  -6   0  20       41.21       28.34     14.96 o 
  -5   0  20     1190.66     1203.23     45.39 o 
  -4   0  20       17.16       25.97     13.91 o 
  -3   0  20     2408.89     2306.49     60.61 o 
  -2   0  20      553.16      582.99     33.58 o 
  -1   0  20      992.94      930.63     39.88 o 
   0   0  20     3120.68     3239.74     69.53 o 
   1   0  20        5.78       12.33     11.54 o 
   2   0  20      423.95      423.52     19.84 o 
   3   0  20     1600.74     1663.52     35.94 o 
   4   0  20      404.11      467.02     31.22 o 
   5   0  20       21.31        4.72     14.17 o 
   6   0  20      719.67      746.18     40.93 o 
  -9   1  20       55.24       78.11     10.41 o 
  -8   1  20      362.28      361.89     17.56 o 
  -7   1  20        7.30       19.24      9.37 o 
  -6   1  20     1537.59     1390.74     35.24 o 
  -5   1  20       44.64       34.90     10.66 o 
  -4   1  20      236.03      245.58     17.19 o 
  -3   1  20       44.28       41.59     10.20 o 
  -2   1  20     3222.80     3155.30     81.47 o 
  -1   1  20      271.65      297.27     18.37 o 
   0   1  20        4.40        1.67      8.63 o 
   1   1  20      323.50      322.76     14.48 o 
   2   1  20     1073.87     1180.05     32.61 o 
   3   1  20      534.65      592.43     16.22 o 
   4   1  20       32.01       67.86     11.87 o 
   5   1  20      104.39      137.39     15.47 o 
   6   1  20      118.40      155.68     17.02 o 
  -9   2  20      113.80      127.52     11.76 o 
  -8   2  20      163.82      159.60     13.72 o 
  -7   2  20      309.89      281.95     20.73 o 
  -6   2  20       72.24       72.01     12.41 o 
  -5   2  20       32.02       31.57      9.64 o 
  -4   2  20      811.49      762.83     26.62 o 
  -3   2  20      132.30      122.40     13.17 o 
  -2   2  20        0.70       14.09      9.23 o 
  -1   2  20      390.18      390.52     19.76 o 
   0   2  20      152.10      174.71     15.08 o 
   1   2  20      257.54      249.15     13.13 o 
   2   2  20        5.64       41.18      8.57 o 
   3   2  20       13.06       12.71      7.52 o 
   4   2  20       56.26       63.17     12.15 o 
   5   2  20      306.83      338.79     23.35 o 
   6   2  20       57.06       58.64     13.43 o 
  -9   3  20        4.86       -3.59      8.67 o 
  -8   3  20       20.96       18.87      9.22 o 
  -7   3  20       57.06       82.07     13.26 o 
  -6   3  20       18.83       16.83      9.73 o 
  -5   3  20       20.15        6.39      8.44 o 
  -4   3  20       80.31       86.78     12.24 o 
  -3   3  20       53.51       48.96     10.67 o 
  -2   3  20       96.93      104.24     13.16 o 
  -1   3  20      108.76      111.99     13.16 o 
   0   3  20        7.67       10.74      7.12 o 
   1   3  20       54.35       54.82      9.05 o 
   2   3  20      140.24      201.07     13.11 o 
   3   3  20      265.28      258.79     14.46 o 
   4   3  20       33.50       34.26     10.91 o 
   5   3  20       12.72       13.38     10.39 o 
   6   3  20       23.18       35.99     12.15 o 
  -8   4  20      111.10      128.47     13.23 o 
  -7   4  20      386.02      392.79     21.98 o 
  -6   4  20       30.00       26.88     10.29 o 
  -5   4  20      643.64      585.11     24.58 o 
  -4   4  20       10.05       28.93      9.94 o 
  -3   4  20      177.32      155.11     17.32 o 
  -2   4  20      181.88      208.01     16.57 o 
  -1   4  20     1687.33     1582.10     43.03 o 
   0   4  20      129.50      138.12     11.43 o 
   1   4  20        1.89       -2.30      6.95 o 
   2   4  20      220.67      223.59     13.95 o 
   3   4  20      198.68      199.46     16.70 o 
   4   4  20      582.77      559.87     19.83 o 
   5   4  20       36.28       30.66     11.94 o 
  -7   5  20        0.69        1.14      9.64 o 
  -6   5  20      729.17      672.79     26.90 o 
  -5   5  20       97.67       79.40     12.89 o 
  -4   5  20     1267.76     1143.39     33.48 o 
  -3   5  20       18.82       22.46     10.64 o 
  -2   5  20     1080.71      981.71     50.77 o 
  -1   5  20       47.17       44.47      9.18 o 
   0   5  20     1281.09     1322.26     50.57 o 
   1   5  20      536.96      576.94     25.29 o 
   2   5  20      394.44      413.53     17.72 o 
   3   5  20      799.43      823.69     28.46 o 
   4   5  20      166.19      203.43     14.66 o 
  -6   6  20      186.85      161.27     16.69 o 
  -5   6  20      482.43      392.54     22.62 o 
  -4   6  20        0.53        6.78      9.74 o 
  -3   6  20     1361.96     1227.94     34.78 o 
  -2   6  20       42.55       58.95     12.40 o 
  -1   6  20      669.44      644.71     26.50 o 
   0   6  20      743.88      721.59     33.29 o 
   1   6  20      681.05      680.09     21.74 o 
   2   6  20      321.87      328.91     20.76 o 
   3   6  20      606.55      643.46     32.40 o 
  -5   7  20        1.01       -7.42     13.77 o 
  -4   7  20      585.25      548.45     26.24 o 
  -3   7  20       96.50       99.97     17.19 o 
  -2   7  20      158.45      142.91     17.19 o 
  -1   7  20       85.21      101.73     14.37 o 
   0   7  20      385.98      375.72     22.58 o 
   1   7  20      327.43      349.54     17.59 o 
   2   7  20      720.82      735.36     51.16 o 
  -9   1  21       75.12      101.37     12.76 o 
  -8   1  21      603.31      589.78     26.16 o 
  -7   1  21        6.29       23.48     10.95 o 
  -6   1  21      102.85      110.20     14.29 o 
  -5   1  21       44.88       45.21     11.20 o 
  -4   1  21       84.86      113.04     13.67 o 
  -3   1  21       62.80       67.33     11.50 o 
  -2   1  21     1441.78     1473.71     35.71 o 
  -1   1  21     1329.29     1256.53     43.29 o 
   0   1  21        8.29       15.05      9.19 o 
   1   1  21      218.04      250.56     17.43 o 
   2   1  21       91.29      153.64     11.70 o 
   3   1  21      796.73      873.69     22.55 o 
   4   1  21       26.67       31.80     11.41 o 
   5   1  21       89.97       91.43     14.10 o 
  -8   2  21      139.57      132.05     15.58 o 
  -7   2  21      543.64      522.80     24.37 o 
  -6   2  21      178.10      162.46     25.97 o 
  -5   2  21     1147.94     1076.28     32.00 o 
  -4   2  21       33.43       48.18     10.90 o 
  -3   2  21      801.80      747.02     26.62 o 
  -2   2  21      834.20      830.89     28.01 o 
  -1   2  21      629.57      608.61     24.77 o 
   0   2  21      434.64      463.51     21.98 o 
   1   2  21       28.58       29.34      8.28 o 
   2   2  21      922.14     1007.45     24.08 o 
   3   2  21      476.30      507.71     22.69 o 
   4   2  21     1206.61     1288.49     34.41 o 
   5   2  21      107.68      109.13     14.46 o 
  -8   3  21      421.48      408.94     22.35 o 
  -7   3  21      428.25      351.02     31.09 o 
  -6   3  21      826.96      802.87     59.95 o 
  -5   3  21       59.09       77.23     12.61 o 
  -4   3  21      329.60      335.05     28.99 o 
  -3   3  21      123.84      125.56     14.47 o 
  -2   3  21     1696.81     1638.31     53.92 o 
  -1   3  21     1591.86     1496.48     36.63 o 
   0   3  21       68.54       74.17     13.64 o 
   1   3  21       38.31       47.68      8.82 o 
   2   3  21     1420.90     1474.88     33.29 o 
   3   3  21     1075.24     1128.33     32.00 o 
   4   3  21      292.07      328.30     20.53 o 
   5   3  21      268.45      277.50     20.34 o 
  -7   4  21      221.02      246.85     18.64 o 
  -6   4  21       13.82        2.75      9.65 o 
  -5   4  21      118.66      104.28     14.10 o 
  -4   4  21      118.47      104.92     13.44 o 
  -3   4  21      212.78      197.77     16.50 o 
  -2   4  21      495.29      481.20     39.36 o 
  -1   4  21      350.38      312.05     20.13 o 
   0   4  21      147.77      142.00     12.07 o 
   1   4  21      381.14      352.08     23.31 o 
   2   4  21      499.19      496.29     18.67 o 
   3   4  21      266.37      258.81     21.12 o 
   4   4  21       17.23       17.13     11.09 o 
  -6   5  21       57.92       59.10     12.33 o 
  -5   5  21       37.23       38.94     11.68 o 
  -4   5  21        3.19        1.16      9.18 o 
  -3   5  21        1.02       10.98     10.11 o 
  -2   5  21      165.63      147.51     15.39 o 
  -1   5  21      389.15      304.70     19.85 o 
   0   5  21      143.87      144.53     16.63 o 
   1   5  21       92.01       98.35     11.31 o 
   2   5  21      257.55      305.01     20.08 o 
   3   5  21      332.10      344.00     21.68 o 
  -5   6  21        0.41        5.15      9.79 o 
  -4   6  21       51.29       54.59     12.78 o 
  -3   6  21       77.78       81.04     13.71 o 
  -2   6  21       33.86       23.52     11.75 o 
  -1   6  21       96.94       94.51     14.31 o 
   0   6  21       32.77       40.40     10.02 o 
   1   6  21        9.09        1.59      8.46 o 
   2   6  21      190.16      208.84     18.54 o 
  -8   0  22       77.02       74.25     20.46 o 
  -7   0  22      332.61      319.04     30.17 o 
  -6   0  22      526.35      539.96     34.63 o 
  -5   0  22      390.79      354.99     28.86 o 
  -4   0  22        0.83        8.40     12.86 o 
  -3   0  22     1588.28     1678.64     55.36 o 
  -2   0  22       71.15       94.72     20.46 o 
  -1   0  22     1296.36     1231.83     47.75 o 
   0   0  22      627.34      681.11     36.99 o 
   1   0  22       76.20       81.60     18.37 o 
   2   0  22       34.22       26.76     15.48 o 
   3   0  22     1652.94     1761.55     55.36 o 
   4   0  22      863.63     1067.58     45.39 o 
  -8   1  22      790.18      750.67     29.03 o 
  -7   1  22       79.60      100.78     14.64 o 
  -6   1  22      359.40      362.76     21.71 o 
  -5   1  22      277.84      223.97     18.50 o 
  -4   1  22     1000.98     1020.64     32.09 o 
  -3   1  22       58.16       56.23     12.71 o 
  -2   1  22      904.62      959.57     50.90 o 
  -1   1  22        4.29       13.13      9.73 o 
   0   1  22      408.11      428.14     21.51 o 
   1   1  22      228.48      262.93     18.55 o 
   2   1  22      599.46      667.07     25.60 o 
   3   1  22      465.67      564.09     34.63 o 
   4   1  22      255.55      302.79     20.59 o 
  -7   2  22      158.56      201.96     18.36 o 
  -6   2  22       60.89       36.82     11.48 o 
  -5   2  22      135.66      158.79     15.98 o 
  -4   2  22      133.23      129.66     14.93 o 
  -3   2  22      169.30      160.88     26.63 o 
  -2   2  22      864.69      781.05     28.18 o 
  -1   2  22      231.34      250.57     21.51 o 
   0   2  22        3.81       -1.03      9.18 o 
   1   2  22      310.90      295.37     19.57 o 
   2   2  22       16.09       25.34      8.68 o 
   3   2  22      130.08      144.75     18.23 o 
   4   2  22      125.47      165.07     16.51 o 
  -7   3  22        5.39        4.33     10.20 o 
  -6   3  22       84.65       56.55     12.24 o 
  -5   3  22        7.94        3.19      9.55 o 
  -4   3  22       10.60        7.47      9.73 o 
  -3   3  22        0.24        3.79      9.18 o 
  -2   3  22      124.72      170.02     16.21 o 
  -1   3  22     1143.85     1122.47     40.40 o 
   0   3  22       56.83       49.66     11.68 o 
   1   3  22      272.53      292.14     19.15 o 
   2   3  22       32.81       67.51     10.24 o 
   3   3  22       53.99       52.90     12.29 o 
  -6   4  22       43.48       29.89     11.86 o 
  -5   4  22      265.12      258.65     28.99 o 
  -4   4  22       11.39       15.03     11.02 o 
  -3   4  22      114.53      101.74     14.46 o 
  -2   4  22      439.24      443.22     23.47 o 
  -1   4  22      972.94      907.23     30.23 o 
   0   4  22      531.47      536.31     24.40 o 
   1   4  22       82.46       99.31     11.60 o 
   2   4  22      133.62      148.54     35.29 o 
   3   4  22      186.85      212.50     18.74 o 
  -5   5  22       69.48       79.20     13.80 o 
  -4   5  22      377.50      371.54     21.88 o 
  -3   5  22        0.26       -1.57     10.18 o 
  -2   5  22     1050.72     1044.93     82.38 o 
  -1   5  22      602.34      561.84     25.60 o 
   0   5  22      468.39      467.60     23.74 o 
   1   5  22      143.71      145.68     13.18 o 
  -6   1  23        2.47        2.08      9.91 o 
  -5   1  23       84.99       62.90     12.71 o 
  -4   1  23      224.99      234.04     18.80 o 
  -3   1  23       12.67       16.29     10.94 o 
  -2   1  23     1063.94     1091.31     58.90 o 
  -1   1  23        0.28       -2.30      9.74 o 
   0   1  23      141.21      183.36     16.69 o 
   1   1  23       85.73       99.26     16.66 o 
   2   1  23       44.59       77.16     13.45 o 
   3   1  23        4.24       13.12     14.43 o 
  -6   2  23        0.87       -9.23      9.23 o 
  -5   2  23      499.44      496.09     24.30 o 
  -4   2  23       22.99       30.22     11.87 o 
  -3   2  23      913.58      898.51     30.79 o 
  -2   2  23      138.11      131.64     15.58 o 
  -1   2  23      548.49      623.64     26.14 o 
   0   2  23      128.36      142.83     15.48 o 
   1   2  23      379.25      420.39     22.54 o 
   2   2  23      279.80      275.09     19.66 o 
  -5   3  23        0.33        3.16     10.24 o 
  -4   3  23     1238.64     1145.33     36.86 o 
  -3   3  23       16.11        2.57      9.71 o 
  -2   3  23      948.27      937.59     32.00 o 
  -1   3  23       16.57       14.48     10.84 o 
   0   3  23      442.80      524.33     29.78 o 
   1   3  23      177.84      195.43     17.31 o 
   2   3  23     1082.08     1095.44     33.30 o 
  -4   4  23      134.01      113.37     22.83 o 
  -3   4  23      558.70      540.53     26.34 o 
  -2   4  23      184.09      215.19     18.73 o 
  -1   4  23      276.88      295.20     21.04 o 
   0   4  23       98.63      118.53     15.57 o 
   1   4  23      486.69      488.93     24.48 o 
  -5   0  24      437.88      416.38     33.85 o 
  -4   0  24       17.75       28.60     17.84 o 
  -3   0  24     1258.52     1351.99     53.26 o 
  -2   0  24        3.40        9.45     15.74 o 
  -1   0  24      686.75      681.64     38.83 o 
   0   0  24       34.08       39.36     16.53 o 
   1   0  24      178.37      209.11     26.24 o 
  -4   1  24      779.09      837.69     31.25 o 
  -3   1  24       86.59       96.60     14.75 o 
  -2   1  24      358.15      380.45     22.62 o 
  -1   1  24        5.55        5.86     10.59 o 
   0   1  24      413.53      487.70     24.76 o 
   1   1  24      326.61      381.25     22.26 o 
  -4   2  24      191.38      166.85     17.71 o 
  -3   2  24       60.59       55.55     13.26 o 
  -2   2  24        6.70        9.57     11.40 o 
  -1   2  24       97.91      153.54     16.88 o 
   0   2  24       56.89       60.50     13.17 o 
                                                 
